# Supplementary material for: Revision of Chinese Phorocardius species (Coleoptera, Elateridae, Cardiophorinae)
Source: Zookeys. 2020 Nov 16;993:47–120. doi: 10.3897/zookeys.993.53805 (PMC7683496; doi:10.3897/zookeys.993.53805)
Supplement: XML Treatment for Phorocardius [file zookeys.993.53805-treatment1.xml]

<!DOCTYPE tp:taxon-treatment
  PUBLIC "-//TaxonX//DTD Taxonomic Treatment Publishing DTD v0 20100105//EN" "tax-treatment-NSO.dtd">
<tp:taxon-treatment xmlns:tp="http://www.plazi.org/taxpub"><tp:treatment-meta><kwd-group><label>Taxon classification</label><kwd><named-content xmlns:xlink="http://www.w3.org/1999/xlink" content-type="kingdom">Animalia</named-content></kwd><kwd><named-content xmlns:xlink="http://www.w3.org/1999/xlink" content-type="order">Coleoptera</named-content></kwd><kwd><named-content xmlns:xlink="http://www.w3.org/1999/xlink" content-type="family">Elateridae</named-content></kwd></kwd-group><mixed-citation publication-type="journal"><person-group><name><surname>Ruan</surname><given-names>Yongying</given-names></name><name><surname>Douglas</surname><given-names>Hume B.</given-names></name><name><surname>Qiu</surname><given-names>Lu</given-names></name><name><surname>Chen</surname><given-names>Xiaoqin</given-names></name><name><surname>Jiang</surname><given-names>Shihong</given-names></name></person-group><article-title>Revision of Chinese <italic><tp:taxon-name><tp:taxon-name-part taxon-name-part-type="genus" reg="Phorocardius">Phorocardius</tp:taxon-name-part></tp:taxon-name></italic><tp:taxon-name><tp:taxon-name-part taxon-name-part-type="genus" reg="Phorocardius"/></tp:taxon-name> species (<tp:taxon-name><tp:taxon-name-part taxon-name-part-type="order">Coleoptera</tp:taxon-name-part></tp:taxon-name>, <tp:taxon-name><tp:taxon-name-part taxon-name-part-type="family">Elateridae</tp:taxon-name-part></tp:taxon-name>, <tp:taxon-name><tp:taxon-name-part taxon-name-part-type="subfamily">Cardiophorinae</tp:taxon-name-part></tp:taxon-name>)</article-title><source>Zookeys</source><day>16</day><month>11</month><year>2020</year><volume>993</volume><fpage>47</fpage><lpage>120</lpage><pub-id pub-id-type="doi">10.3897/zookeys.993.53805</pub-id></mixed-citation></tp:treatment-meta><tp:nomenclature><tp:taxon-name><object-id xmlns:xlink="http://www.w3.org/1999/xlink" content-type="arpha" xlink:type="simple">E720FE17-A119-5D30-AA0A-12EEBB89E1F2</object-id>
            <tp:taxon-name-part taxon-name-part-type="genus" reg="Phorocardius">Phorocardius</tp:taxon-name-part>
          </tp:taxon-name><tp:taxon-authority>Fleutiaux, 1931</tp:taxon-authority><tp:nomenclature-citation-list><tp:nomenclature-citation><tp:taxon-name>
                <tp:taxon-name-part taxon-name-part-type="genus" reg="Phorocardius">Phorocardius</tp:taxon-name-part>
              </tp:taxon-name><comment>Fleutiaux, 1931: 308. Type <tp:taxon-name><tp:taxon-name-part taxon-name-part-type="genus" reg="Phorocardius"/></tp:taxon-name> species: <tp:taxon-name><tp:taxon-name-part taxon-name-part-type="genus" reg="Cardiophorus">Cardiophorus</tp:taxon-name-part> <tp:taxon-name-part taxon-name-part-type="species" reg="florentini">florentini</tp:taxon-name-part></tp:taxon-name> Fleutiaux, 1895.</comment></tp:nomenclature-citation></tp:nomenclature-citation-list></tp:nomenclature><tp:treatment-sec sec-type="distribution" id="SECID0E1MAE"><title>Distribution of known <tp:taxon-name><tp:taxon-name-part taxon-name-part-type="genus" reg="Phorocardius"/></tp:taxon-name> species.</title><p>Oriental and southeast Palearctic Regions: China (Inner Mongolia, Shaanxi, Henan, Sichuan, Hubei, Guizhou, Yunnan, Guangxi, Taiwan, Hainan), Myanmar, India, Laos, Nepal, Thailand, Vietnam, Sri Lanka, Cambodia, Maldives (doubtful).</p></tp:treatment-sec><tp:treatment-sec sec-type="description" id="SECID0EJNAE"><title>Description of <italic><tp:taxon-name><tp:taxon-name-part taxon-name-part-type="genus" reg="Phorocardius">Phorocardius</tp:taxon-name-part></tp:taxon-name></italic> based on <tp:taxon-name><tp:taxon-name-part taxon-name-part-type="genus" reg="Phorocardius"/></tp:taxon-name> species from China.</title><p>Body length 5–13.9 mm. Width 1.6–4.5 mm. Integument black, brown, yellow and/or red, some with spots or stripes on pronotum or elytra. Body with yellow to yellow-grey pubescence (brown setae present on disc of pronotum in <italic><tp:taxon-name><tp:taxon-name-part taxon-name-part-type="genus" reg="Phorocardius">P.</tp:taxon-name-part> <tp:taxon-name-part taxon-name-part-type="species" reg="florentini">florentini</tp:taxon-name-part></tp:taxon-name></italic> and <italic><tp:taxon-name><tp:taxon-name-part taxon-name-part-type="genus" reg="Phorocardius">P.</tp:taxon-name-part> <tp:taxon-name-part taxon-name-part-type="species" reg="zhiweii">zhiweii</tp:taxon-name-part></tp:taxon-name></italic> Ruan Douglas &amp; Qiu, sp. nov.).</p><p><bold><italic>Head</italic>.</bold> Hypognathous. Frons and vertex convex, flat or weakly concave; frontal carina (joined supraantennal carinae, raised above labrum) convex or straight in dorsal view; carina smooth and glabrous; supraantennal carinae forked near junctures with compound eyes (Fig. <xref ref-type="fig" rid="F23">23</xref>, indicated by arrows), weakly separated in rare cases (e.g., in <italic><tp:taxon-name><tp:taxon-name-part taxon-name-part-type="genus" reg="Phorocardius">P.</tp:taxon-name-part> <tp:taxon-name-part taxon-name-part-type="species" reg="manuleatus">manuleatus</tp:taxon-name-part></tp:taxon-name></italic>, see Fig. <xref ref-type="fig" rid="F23">23E</xref>); frons with supraorbital and orbital grooves present and shallow (Fig. <xref ref-type="fig" rid="F1">1F</xref>). Antennae not reaching or slightly exceeding posterior angles of pronotum; antennal sensory elements beginning on antennomere 3. Mandible with apex bidentate to tridentate; apical palpomere of maxillary hatchet-shaped or polygonal, longer than wide. Labrum evenly convex. Area between each antennal fossa and adjacent compound eye unsculptured, or with groove or pit(s).</p><p><bold><italic>Prothorax</italic>.</bold> Pronotum in dorsal view with sides straight, convex, or sinuate near posterior fourth. Pronotum with punctures circular or oval on dorsal surface, punctures larger and deeper on disc and anterad, sparser and smaller posterad; sublateral incisions and carinae present (with carinae obsolete, see Fig. <xref ref-type="fig" rid="F1">1B</xref>); posterior edge of pronotum sinuate, with three apices mesally (tridentate antescutellar lobe, i.e., the median basal lobe in <xref ref-type="bibr" rid="B11">Douglas 2003</xref>); lateral carina on hypomeron not present (or not distinguishable from hind angle carina); posterior angles not truncate dorsally; hind angle carina not extending anterad beyond posterior third; anterior angles obtuse and not projecting anterad, posterior angles straight-sided, slightly convex or strongly bulged laterally (e.g., Fig. <xref ref-type="fig" rid="F17">17C, D</xref>), parallel to weakly divergent; hypomeral hind edges rectangularly emarginate (Fig. <xref ref-type="fig" rid="F12">12B</xref>, indicated by arrow) immediately meso-ventrad of posterior angles. Procoxal cavities open or closed. Prosternum with sides concave in ventral view; anterior prosternal lobe long, covering labium when head is retracted; prosternal process curved dorsad or not, ventral surface convex to flat, carinate laterally or not; prosternal process approximately twice as long as procoxal cavity length.</p><p><bold><italic>Pterothorax</italic>.</bold> Scutellar shield heart-symbol shaped, with anterior edge emarginate (Fig. <xref ref-type="fig" rid="F13">13D</xref>), anterolateral edges sinuate to evenly convex, posterior apex narrowly rounded (Fig. <xref ref-type="fig" rid="F13">13D</xref>) to pointed (Figs <xref ref-type="fig" rid="F11">11A</xref>, <xref ref-type="fig" rid="F15">15A</xref>), strongly elongate and produced posteriorly in some (e.g., in <italic><tp:taxon-name><tp:taxon-name-part taxon-name-part-type="genus" reg="Phorocardius">P.</tp:taxon-name-part> <tp:taxon-name-part taxon-name-part-type="species" reg="florentini">florentini</tp:taxon-name-part></tp:taxon-name></italic>). In lateral view, mesosternum with anterior edges concave (Fig. <xref ref-type="fig" rid="F24">24</xref>); anterior facing projections on posterior edge of mesosternum (i.e., on anteroventral angle of mesosternal fossa according to <xref ref-type="bibr" rid="B11">Douglas (2003)</xref>) strongly developed, sharp and produced anteriorly to absent (Fig. <xref ref-type="fig" rid="F25">25</xref>, indicated by solid line and lower red arrow). In ventral view, mesosternal fossa approximately diamond-symbol shaped (Fig. <xref ref-type="fig" rid="F25">25</xref>), with lateral edges sinuate anterad of mesocoxae (Fig. <xref ref-type="fig" rid="F25">25</xref>); antero-mesal angle of mesepisternum broadly rounded to acute, facing antero-mesally (Fig. <xref ref-type="fig" rid="F25">25</xref>, indicated by dashed line and green arrow). Elytra with humeral angle angulate or tuberculate in dorsal view; interstriae prominently convex near base in most, gradually becoming less convex on apical half; upper edge of epipleura with minute serrations. Hind wings large, and apparently capable of flight; notched in anal area or not (<xref ref-type="bibr" rid="B13">Douglas 2017</xref>).</p><p><bold><italic>Legs</italic>.</bold> Tarsi simple; tarsomere V longest; tarsal claws each with two apices, apices separated in apical half of claw, with ventral surface of claw sinuate basad of ventral apex, ventral apex much smaller than to almost as large as dorsal apex. Metacoxal plate large, covering 1/2–2/3 of metatrochanter with legs withdrawn.</p><p><bold><italic>Abdomen</italic>.</bold> Lateral edges of visible abdominal ventrites I–V (i.e., urosternites III–VII) with or without minute serrations.</p><p><bold><italic>Male genitalia</italic>.</bold> Urosternite VIII straight to anteriorly pointed, with two lateral posterior lobes, without median posterior lobe; abdominal segment IX with tergite and sternites articulated at sides. Aedeagus: paramere, with or without preapical lateral expansion (Fig. <xref ref-type="fig" rid="F1">1G</xref>), with preapical ventral (or apical mesal) expansion in some (Fig. <xref ref-type="fig" rid="F1">1H</xref>), apical mesal callus (in most oval, disc-like, with sclerotized sharp edge; see Figs <xref ref-type="fig" rid="F1">1G</xref>, <xref ref-type="fig" rid="F4">4G</xref>) present or absent, lateral side with two setae near apex; aedeagus with basal strut ca. 0.8–1.0 × median lobe length; in ventral or dorsal view, median lobe tapered, parallel-sided or apically expanded, apex pointed to rounded to blunt; in lateral view, apex of median lobe bent abruptly dorsad in some (e.g., in <italic><tp:taxon-name><tp:taxon-name-part taxon-name-part-type="genus" reg="Phorocardius">P.</tp:taxon-name-part> <tp:taxon-name-part taxon-name-part-type="species" reg="magnus">magnus</tp:taxon-name-part></tp:taxon-name></italic>); in lateral view, paramere and median lobe bent 30–45° ventrad near mid-length or apical third.</p><p><bold>Female.</bold> Body of same or different color as male, some slightly longer and wider than male. Antennae of some shorter than in male. Apex of abdominal ventrite V arcuate to truncate, with deep to shallow incision on each side (Figs <xref ref-type="fig" rid="F9">9D, E</xref>, <xref ref-type="fig" rid="F20">20D</xref>), or with elongate deep invagination containing slender blade-like projection (Fig. <xref ref-type="fig" rid="F15">15C</xref>) (in male: apex of abdominal ventrite V simple, arcuate to slightly sinuate, without incision or invagination). Ovipositor with baculae present; coxites heavily sclerotized. Bursa copulatrix without sclerotized spermathecae; with paired distal and spine-bearing proximal sclerites, proximal sclerites ovoid with emarginate base to elongate and parallel-sided; distal sclerites claw-like and not fused, gradually narrowed to pointed apex; spermathecal gland duct with row of diverticulae in some, base not sclerotized inside bursa (<xref ref-type="bibr" rid="B13">Douglas 2017</xref>); anterior end of bursa with a single pedunculate sac.</p></tp:treatment-sec><tp:treatment-sec><!--Section generated to contain objects referenced in tp:taxon-treatment.--><fig id="F23" position="float" orientation="portrait"><object-id xmlns:xlink="http://www.w3.org/1999/xlink" content-type="doi" xlink:type="simple">10.3897/zookeys.993.53805.figure23</object-id><object-id xmlns:xlink="http://www.w3.org/1999/xlink" content-type="arpha" xlink:type="simple">1BFEF6C2-83F8-5099-88D0-25CED6C6D078</object-id><label>Figure 23.</label><caption><p>Shape of supraantennal carina of Chinese <italic><tp:taxon-name><tp:taxon-name-part taxon-name-part-type="genus" reg="Phorocardius">Phorocardius</tp:taxon-name-part> </tp:taxon-name> species</italic>. Arrows indicating supraantennal carina forked near eye. <bold>A</bold><italic><tp:taxon-name><tp:taxon-name-part taxon-name-part-type="genus" reg="Phorocardius">P.</tp:taxon-name-part> <tp:taxon-name-part taxon-name-part-type="species" reg="alterlineatus">alterlineatus</tp:taxon-name-part></tp:taxon-name></italic> Ruan &amp; Douglas, sp. nov. <bold>B</bold><italic><tp:taxon-name><tp:taxon-name-part taxon-name-part-type="genus" reg="Phorocardius">P.</tp:taxon-name-part> <tp:taxon-name-part taxon-name-part-type="species" reg="flavistriolatus">flavistriolatus</tp:taxon-name-part></tp:taxon-name></italic> Ruan &amp; Douglas, sp. nov. <bold>C</bold><italic><tp:taxon-name><tp:taxon-name-part taxon-name-part-type="genus" reg="Phorocardius">P.</tp:taxon-name-part> <tp:taxon-name-part taxon-name-part-type="species" reg="florentini">florentini</tp:taxon-name-part></tp:taxon-name></italic>. <bold>D</bold><italic><tp:taxon-name><tp:taxon-name-part taxon-name-part-type="genus" reg="Phorocardius">P.</tp:taxon-name-part> <tp:taxon-name-part taxon-name-part-type="species" reg="magnus">magnus</tp:taxon-name-part></tp:taxon-name></italic>. <bold>E</bold><italic><tp:taxon-name><tp:taxon-name-part taxon-name-part-type="genus" reg="Phorocardius">P.</tp:taxon-name-part> <tp:taxon-name-part taxon-name-part-type="species" reg="manuleatus">manuleatus</tp:taxon-name-part></tp:taxon-name></italic>. <bold>F</bold><italic><tp:taxon-name><tp:taxon-name-part taxon-name-part-type="genus" reg="Phorocardius">P.</tp:taxon-name-part> <tp:taxon-name-part taxon-name-part-type="species" reg="minutus">minutus</tp:taxon-name-part></tp:taxon-name></italic> Ruan &amp; Douglas, sp. nov. <bold>G</bold><italic><tp:taxon-name><tp:taxon-name-part taxon-name-part-type="genus" reg="Phorocardius">P.</tp:taxon-name-part> <tp:taxon-name-part taxon-name-part-type="species" reg="rufiposterus">rufiposterus</tp:taxon-name-part></tp:taxon-name></italic> Ruan &amp; Douglas, sp. nov. <bold>H</bold><italic><tp:taxon-name><tp:taxon-name-part taxon-name-part-type="genus" reg="Phorocardius">P.</tp:taxon-name-part> <tp:taxon-name-part taxon-name-part-type="species" reg="unguicularis">unguicularis</tp:taxon-name-part></tp:taxon-name></italic>. <bold>I</bold><italic><tp:taxon-name><tp:taxon-name-part taxon-name-part-type="genus" reg="Phorocardius">P.</tp:taxon-name-part> <tp:taxon-name-part taxon-name-part-type="species" reg="yunnanensis">yunnanensis</tp:taxon-name-part></tp:taxon-name></italic> Ruan &amp; Douglas, sp. nov. <bold>J</bold><italic><tp:taxon-name><tp:taxon-name-part taxon-name-part-type="genus" reg="Phorocardius">P.</tp:taxon-name-part> <tp:taxon-name-part taxon-name-part-type="species" reg="zhiweii">zhiweii</tp:taxon-name-part></tp:taxon-name></italic> Ruan, Douglas &amp; Qiu, sp. nov. <bold>K</bold> head, frontal-lateral view, arrows indicating forked supraantennal carina.</p></caption><graphic xmlns:xlink="http://www.w3.org/1999/xlink" xlink:href="zookeys-993-047-g023.jpg" position="float" orientation="portrait" xlink:type="simple" id="oo_475457.jpg"><uri content-type="original_file" xlink:type="simple">https://binary.pensoft.net/fig/475457</uri></graphic></fig><fig id="F1" position="float" orientation="portrait"><object-id xmlns:xlink="http://www.w3.org/1999/xlink" content-type="doi" xlink:type="simple">10.3897/zookeys.993.53805.figure1</object-id><object-id xmlns:xlink="http://www.w3.org/1999/xlink" content-type="arpha" xlink:type="simple">B288377E-841E-5560-B4EA-5365ACC3D994</object-id><label>Figure 1.</label><caption><p>Explanation of measurement and terminology. <bold>A</bold> male habitus (<abbrev xmlns:xlink="http://www.w3.org/1999/xlink" xlink:title="antenna length" id="ABBRID0EWDAE" xlink:type="simple">AL</abbrev>: antenna length; <abbrev xmlns:xlink="http://www.w3.org/1999/xlink" xlink:title="body length" id="ABBRID0E1DAE" xlink:type="simple">BL</abbrev>: body length; <abbrev xmlns:xlink="http://www.w3.org/1999/xlink" xlink:title="body width" id="ABBRID0E5DAE" xlink:type="simple">BW</abbrev>: body width; <abbrev xmlns:xlink="http://www.w3.org/1999/xlink" xlink:title="elytron length" id="ABBRID0ECEAE" xlink:type="simple">EL</abbrev>: elytron length; <abbrev xmlns:xlink="http://www.w3.org/1999/xlink" xlink:title="elytron width" id="ABBRID0EGEAE" xlink:type="simple">EW</abbrev>: elytron width; <abbrev xmlns:xlink="http://www.w3.org/1999/xlink" xlink:title="pronotum length" id="ABBRID0EKEAE" xlink:type="simple">PL</abbrev>: pronotum length; <abbrev xmlns:xlink="http://www.w3.org/1999/xlink" xlink:title="pronotum width" id="ABBRID0EOEAE" xlink:type="simple">PW</abbrev>: pronotum width) <bold>B</bold> postero-lateral part of pronotum <bold>C</bold> tarsomeres I to V (<abbrev xmlns:xlink="http://www.w3.org/1999/xlink" xlink:title="tarsomere length" id="ABBRID0EWEAE" xlink:type="simple">TML</abbrev>: tarsomere length), with inset showing bifid claw <bold>D</bold> posterior part of prosternum, showing prosternal process, arrows showing its dorsal and ventral margins (<abbrev xmlns:xlink="http://www.w3.org/1999/xlink" xlink:title="procoxal cavity length" id="ABBRID0E3EAE" xlink:type="simple">PCL</abbrev>: procoxal cavity length; <abbrev xmlns:xlink="http://www.w3.org/1999/xlink" xlink:title="prosternal process length" id="ABBRID0EAFAE" xlink:type="simple">PPL</abbrev>: prosternal process length) <bold>E</bold> proximal sclerite of bursa copulatrix, showing internal surface: with a concavity on basal edge, large spines on mesal edge and minute ones on disc <bold>F</bold> head, frontal view (<abbrev xmlns:xlink="http://www.w3.org/1999/xlink" xlink:title="distance between eyes" id="ABBRID0EIFAE" xlink:type="simple">DBE</abbrev>: distance between eyes; <abbrev xmlns:xlink="http://www.w3.org/1999/xlink" xlink:title="width of eye" id="ABBRID0EMFAE" xlink:type="simple">WOE</abbrev>: width of eye) <bold>G</bold> aedeagus, ventral view (<abbrev xmlns:xlink="http://www.w3.org/1999/xlink" xlink:title="basal strut length" id="ABBRID0ESFAE" xlink:type="simple">BSL</abbrev>: basal strut length; <abbrev xmlns:xlink="http://www.w3.org/1999/xlink" xlink:title="median lobe length" id="ABBRID0EWFAE" xlink:type="simple">MLL</abbrev>: median lobe length; <abbrev xmlns:xlink="http://www.w3.org/1999/xlink" xlink:title="paramere length" id="ABBRID0E1FAE" xlink:type="simple">PML</abbrev>: paramere length), inset showing apical part of paramere <bold>H</bold> aedeagus, lateral view, inset showing apical part of paramere.</p></caption><graphic xmlns:xlink="http://www.w3.org/1999/xlink" xlink:href="zookeys-993-047-g001.jpg" position="float" orientation="portrait" xlink:type="simple" id="oo_475433.jpg"><uri content-type="original_file" xlink:type="simple">https://binary.pensoft.net/fig/475433</uri></graphic></fig><fig id="F17" position="float" orientation="portrait"><object-id xmlns:xlink="http://www.w3.org/1999/xlink" content-type="doi" xlink:type="simple">10.3897/zookeys.993.53805.figure17</object-id><object-id xmlns:xlink="http://www.w3.org/1999/xlink" content-type="arpha" xlink:type="simple">7842223D-4B69-52DB-A011-C6AE80C43FF1</object-id><label>Figure 17.</label><caption><p><italic><tp:taxon-name><tp:taxon-name-part taxon-name-part-type="genus" reg="Phorocardius">Phorocardius</tp:taxon-name-part> <tp:taxon-name-part taxon-name-part-type="species" reg="yanagiharae">yanagiharae</tp:taxon-name-part></tp:taxon-name></italic> (Miwa, 1927). <bold>A</bold> holotype, habitus, dorsal view <bold>B</bold> holotype, habitus, ventral view <bold>C</bold> holotype, habitus, lateral view with specimen labels <bold>D</bold> claw of holotype <bold>E</bold> apical part of aedeagus of holotype, ventral view <bold>F</bold> apical part of aedeagus of holotype, dorsal view <bold>G</bold> apical part of aedeagus of holotype, lateral view.</p></caption><graphic xmlns:xlink="http://www.w3.org/1999/xlink" xlink:href="zookeys-993-047-g017.jpg" position="float" orientation="portrait" xlink:type="simple" id="oo_475450.jpg"><uri content-type="original_file" xlink:type="simple">https://binary.pensoft.net/fig/475450</uri></graphic></fig><fig id="F12" position="float" orientation="portrait"><object-id xmlns:xlink="http://www.w3.org/1999/xlink" content-type="doi" xlink:type="simple">10.3897/zookeys.993.53805.figure12</object-id><object-id xmlns:xlink="http://www.w3.org/1999/xlink" content-type="arpha" xlink:type="simple">9B806883-3760-594E-8927-60D5FF7A4EB4</object-id><label>Figure 12.</label><caption><p><italic><tp:taxon-name><tp:taxon-name-part taxon-name-part-type="genus" reg="Phorocardius">Phorocardius</tp:taxon-name-part> <tp:taxon-name-part taxon-name-part-type="species" reg="minutus">minutus</tp:taxon-name-part></tp:taxon-name></italic> Ruan &amp; Douglas, sp. nov. <bold>A</bold> holotype, habitus, dorsal view, arrow indicating claw <bold>B</bold> paratype, habitus, ventral view, arrow indicating hypomeral hind edges <bold>C</bold> antennae of holotype, showing triangular antennomeres III–IV <bold>D–F</bold> aedeagus of holotype <bold>D</bold> dorsal view <bold>E</bold> ventral view, arrows indicating apices of parameres <bold>F</bold> lateral view, arrow indicating apices of parameres <bold>G, H</bold> aedeagus of paratype collected from Da-qing-gou, Inner Mongolia, ventral and lateral views <bold>I, J</bold> aedeagus of paratype collected from Ke-you-zhong-qi, Inner Mongolia, ventral and lateral views, arrows indicating apices of parameres.</p></caption><graphic xmlns:xlink="http://www.w3.org/1999/xlink" xlink:href="zookeys-993-047-g012.jpg" position="float" orientation="portrait" xlink:type="simple" id="oo_475445.jpg"><uri content-type="original_file" xlink:type="simple">https://binary.pensoft.net/fig/475445</uri></graphic></fig><fig id="F13" position="float" orientation="portrait"><object-id xmlns:xlink="http://www.w3.org/1999/xlink" content-type="doi" xlink:type="simple">10.3897/zookeys.993.53805.figure13</object-id><object-id xmlns:xlink="http://www.w3.org/1999/xlink" content-type="arpha" xlink:type="simple">00B7366F-BC33-50D0-A199-241C5AEE51BD</object-id><label>Figure 13.</label><caption><p><italic><tp:taxon-name><tp:taxon-name-part taxon-name-part-type="genus" reg="Phorocardius">Phorocardius</tp:taxon-name-part> <tp:taxon-name-part taxon-name-part-type="species" reg="minutus">minutus</tp:taxon-name-part></tp:taxon-name></italic> Ruan &amp; Douglas, sp. nov. <bold>A</bold> pronotum of holotype, dorsal view <bold>B</bold> head of holotype, dorsal-frontal view <bold>C</bold> posterior edge of pronotum of holotype, left side, dorsal view, arrows indicating sublateral incisions <bold>D</bold> scutellar shield of holotype, dorsal view <bold>E</bold> metacoxal plate of paratype, ventral view.</p></caption><graphic xmlns:xlink="http://www.w3.org/1999/xlink" xlink:href="zookeys-993-047-g013.jpg" position="float" orientation="portrait" xlink:type="simple" id="oo_475446.jpg"><uri content-type="original_file" xlink:type="simple">https://binary.pensoft.net/fig/475446</uri></graphic></fig><fig id="F11" position="float" orientation="portrait"><object-id xmlns:xlink="http://www.w3.org/1999/xlink" content-type="doi" xlink:type="simple">10.3897/zookeys.993.53805.figure11</object-id><object-id xmlns:xlink="http://www.w3.org/1999/xlink" content-type="arpha" xlink:type="simple">DF247AC7-861A-5FB1-BB68-592373047822</object-id><label>Figure 11.</label><caption><p><italic><tp:taxon-name><tp:taxon-name-part taxon-name-part-type="genus" reg="Phorocardius">Phorocardius</tp:taxon-name-part> <tp:taxon-name-part taxon-name-part-type="species" reg="manuleatus">manuleatus</tp:taxon-name-part></tp:taxon-name></italic><xref ref-type="bibr" rid="B4">Candèze (1888)</xref>. <bold>A</bold> pronotum and scutellar shield, dorsal view <bold>B</bold> head, frontal view <bold>C</bold> punctation on disc of pronotum <bold>D</bold> punctation on vertex of head <bold>E</bold> color variation between four individuals; insets 2, 4, 6, 8 are the ventral views of 1, 3, 5, 7 <bold>F</bold> aedeagus, in dorsal view and lateral view, arrows indicating apices of parameres.</p></caption><graphic xmlns:xlink="http://www.w3.org/1999/xlink" xlink:href="zookeys-993-047-g011.jpg" position="float" orientation="portrait" xlink:type="simple" id="oo_475443.jpg"><uri content-type="original_file" xlink:type="simple">https://binary.pensoft.net/fig/475443</uri></graphic></fig><fig id="F15" position="float" orientation="portrait"><object-id xmlns:xlink="http://www.w3.org/1999/xlink" content-type="doi" xlink:type="simple">10.3897/zookeys.993.53805.figure15</object-id><object-id xmlns:xlink="http://www.w3.org/1999/xlink" content-type="arpha" xlink:type="simple">5D5656EC-0C1A-5941-B0B7-406FEC66E612</object-id><label>Figure 15.</label><caption><p><italic><tp:taxon-name><tp:taxon-name-part taxon-name-part-type="genus" reg="Phorocardius">Phorocardius</tp:taxon-name-part> <tp:taxon-name-part taxon-name-part-type="species" reg="rufiposterus">rufiposterus</tp:taxon-name-part></tp:taxon-name></italic> Ruan &amp; Douglas, sp. nov. <bold>A</bold> pronotum and scutellar shield of holotype, dorsal view <bold>B</bold> head, frontal view <bold>C</bold> last abdominal ventrite (ventrite V) of female, dorsal view, arrow indicating blade-like projection <bold>D</bold> posterior edge of pronotum, left side, dorsal view, arrows indicating sublateral incisions <bold>E</bold> procoxa, lateral-ventral view, arrow indicating closed procoxal cavity.</p></caption><graphic xmlns:xlink="http://www.w3.org/1999/xlink" xlink:href="zookeys-993-047-g015.jpg" position="float" orientation="portrait" xlink:type="simple" id="oo_475448.jpg"><uri content-type="original_file" xlink:type="simple">https://binary.pensoft.net/fig/475448</uri></graphic></fig><fig id="F24" position="float" orientation="portrait"><object-id xmlns:xlink="http://www.w3.org/1999/xlink" content-type="doi" xlink:type="simple">10.3897/zookeys.993.53805.figure24</object-id><object-id xmlns:xlink="http://www.w3.org/1999/xlink" content-type="arpha" xlink:type="simple">B5DF198B-D06E-59BF-B4A1-CC6786FDC355</object-id><label>Figure 24.</label><caption><p>Lateral view of prosternal process and mesosternum of Chinese <italic><tp:taxon-name><tp:taxon-name-part taxon-name-part-type="genus" reg="Phorocardius">Phorocardius</tp:taxon-name-part></tp:taxon-name></italic><tp:taxon-name><tp:taxon-name-part taxon-name-part-type="genus" reg="Phorocardius"/></tp:taxon-name> species. Upper green arrows indicating shape of posterior end of prosternal process; lower red arrows indicating projections (absent or present) on posterior edge of mesosternum (i.e., on anteroventral angle of mesosternal fossa according to <xref ref-type="bibr" rid="B11">Douglas 2003</xref>). <bold>A</bold><italic><tp:taxon-name><tp:taxon-name-part taxon-name-part-type="genus" reg="Phorocardius">P.</tp:taxon-name-part> <tp:taxon-name-part taxon-name-part-type="species" reg="alterlineatus">alterlineatus</tp:taxon-name-part></tp:taxon-name></italic> Ruan &amp; Douglas, sp. nov. <bold>B</bold><italic><tp:taxon-name><tp:taxon-name-part taxon-name-part-type="genus" reg="Phorocardius">P.</tp:taxon-name-part> <tp:taxon-name-part taxon-name-part-type="species" reg="flavistriolatus">flavistriolatus</tp:taxon-name-part></tp:taxon-name></italic> Ruan &amp; Douglas, sp. nov. <bold>C</bold><italic><tp:taxon-name><tp:taxon-name-part taxon-name-part-type="genus" reg="Phorocardius">P.</tp:taxon-name-part> <tp:taxon-name-part taxon-name-part-type="species" reg="florentini">florentini</tp:taxon-name-part></tp:taxon-name></italic>. <bold>D</bold><italic><tp:taxon-name><tp:taxon-name-part taxon-name-part-type="genus" reg="Phorocardius">P.</tp:taxon-name-part> <tp:taxon-name-part taxon-name-part-type="species" reg="magnus">magnus</tp:taxon-name-part></tp:taxon-name></italic>. <bold>E</bold><italic><tp:taxon-name><tp:taxon-name-part taxon-name-part-type="genus" reg="Phorocardius">P.</tp:taxon-name-part> <tp:taxon-name-part taxon-name-part-type="species" reg="manuleatus">manuleatus</tp:taxon-name-part></tp:taxon-name></italic>. <bold>F</bold><italic><tp:taxon-name><tp:taxon-name-part taxon-name-part-type="genus" reg="Phorocardius">P.</tp:taxon-name-part> <tp:taxon-name-part taxon-name-part-type="species" reg="minutus">minutus</tp:taxon-name-part></tp:taxon-name></italic> Ruan &amp; Douglas, sp. nov. <bold>G</bold><italic><tp:taxon-name><tp:taxon-name-part taxon-name-part-type="genus" reg="Phorocardius">P.</tp:taxon-name-part> <tp:taxon-name-part taxon-name-part-type="species" reg="rufiposterus">rufiposterus</tp:taxon-name-part></tp:taxon-name></italic> Ruan &amp; Douglas, sp. nov. <bold>H</bold><italic><tp:taxon-name><tp:taxon-name-part taxon-name-part-type="genus" reg="Phorocardius">P.</tp:taxon-name-part> <tp:taxon-name-part taxon-name-part-type="species" reg="unguicularis">unguicularis</tp:taxon-name-part></tp:taxon-name></italic>. <bold>I</bold><italic><tp:taxon-name><tp:taxon-name-part taxon-name-part-type="genus" reg="Phorocardius">P.</tp:taxon-name-part> <tp:taxon-name-part taxon-name-part-type="species" reg="yunnanensis">yunnanensis</tp:taxon-name-part></tp:taxon-name></italic> Ruan &amp; Douglas, sp. nov. <bold>J</bold><italic><tp:taxon-name><tp:taxon-name-part taxon-name-part-type="genus" reg="Phorocardius">P.</tp:taxon-name-part> <tp:taxon-name-part taxon-name-part-type="species" reg="zhiweii">zhiweii</tp:taxon-name-part></tp:taxon-name></italic> Ruan, Douglas &amp; Qiu, sp. nov.</p></caption><graphic xmlns:xlink="http://www.w3.org/1999/xlink" xlink:href="zookeys-993-047-g024.jpg" position="float" orientation="portrait" xlink:type="simple" id="oo_475458.jpg"><uri content-type="original_file" xlink:type="simple">https://binary.pensoft.net/fig/475458</uri></graphic></fig><fig id="F25" position="float" orientation="portrait"><object-id xmlns:xlink="http://www.w3.org/1999/xlink" content-type="doi" xlink:type="simple">10.3897/zookeys.993.53805.figure25</object-id><object-id xmlns:xlink="http://www.w3.org/1999/xlink" content-type="arpha" xlink:type="simple">C6DBFD31-7686-5D8E-AB5A-FF7DD0405A0B</object-id><label>Figure 25.</label><caption><p>Ventral view of pro- and mesothorax of Chinese <italic><tp:taxon-name><tp:taxon-name-part taxon-name-part-type="genus" reg="Phorocardius">Phorocardius</tp:taxon-name-part></tp:taxon-name></italic><tp:taxon-name><tp:taxon-name-part taxon-name-part-type="genus" reg="Phorocardius"/></tp:taxon-name> species. Showing shape of ventral surface of prosternal process (upper, yellow dashed line), mesepisternum (middle, green arrow and dashed line) and projections on posterior edge of mesosternum (lower, red arrow and solid line) middle, green arrows indicating anterior-mesal angle of mesepisternum. <bold>A</bold><italic><tp:taxon-name><tp:taxon-name-part taxon-name-part-type="genus" reg="Phorocardius">P.</tp:taxon-name-part> <tp:taxon-name-part taxon-name-part-type="species" reg="alterlineatus">alterlineatus</tp:taxon-name-part></tp:taxon-name></italic> Ruan &amp; Douglas, sp. nov. <bold>B</bold><italic><tp:taxon-name><tp:taxon-name-part taxon-name-part-type="genus" reg="Phorocardius">P.</tp:taxon-name-part> <tp:taxon-name-part taxon-name-part-type="species" reg="flavistriolatus">flavistriolatus</tp:taxon-name-part></tp:taxon-name></italic> Ruan &amp; Douglas, sp. nov. <bold>C</bold><italic><tp:taxon-name><tp:taxon-name-part taxon-name-part-type="genus" reg="Phorocardius">P.</tp:taxon-name-part> <tp:taxon-name-part taxon-name-part-type="species" reg="florentini">florentini</tp:taxon-name-part></tp:taxon-name></italic>. <bold>D</bold><italic><tp:taxon-name><tp:taxon-name-part taxon-name-part-type="genus" reg="Phorocardius">P.</tp:taxon-name-part> <tp:taxon-name-part taxon-name-part-type="species" reg="magnus">magnus</tp:taxon-name-part></tp:taxon-name></italic>. <bold>E</bold><italic><tp:taxon-name><tp:taxon-name-part taxon-name-part-type="genus" reg="Phorocardius">P.</tp:taxon-name-part> <tp:taxon-name-part taxon-name-part-type="species" reg="manuleatus">manuleatus</tp:taxon-name-part></tp:taxon-name></italic>. <bold>F</bold><italic><tp:taxon-name><tp:taxon-name-part taxon-name-part-type="genus" reg="Phorocardius">P.</tp:taxon-name-part> <tp:taxon-name-part taxon-name-part-type="species" reg="minutus">minutus</tp:taxon-name-part></tp:taxon-name></italic> Ruan &amp; Douglas, sp. nov. <bold>G</bold><italic><tp:taxon-name><tp:taxon-name-part taxon-name-part-type="genus" reg="Phorocardius">P.</tp:taxon-name-part> <tp:taxon-name-part taxon-name-part-type="species" reg="rufiposterus">rufiposterus</tp:taxon-name-part></tp:taxon-name></italic> Ruan &amp; Douglas, sp. nov. <bold>H</bold><italic><tp:taxon-name><tp:taxon-name-part taxon-name-part-type="genus" reg="Phorocardius">P.</tp:taxon-name-part> <tp:taxon-name-part taxon-name-part-type="species" reg="unguicularis">unguicularis</tp:taxon-name-part></tp:taxon-name></italic>. <bold>I</bold><italic><tp:taxon-name><tp:taxon-name-part taxon-name-part-type="genus" reg="Phorocardius">P.</tp:taxon-name-part> <tp:taxon-name-part taxon-name-part-type="species" reg="zhiweii">zhiweii</tp:taxon-name-part></tp:taxon-name></italic> Ruan, Douglas &amp; Qiu, sp. nov.</p></caption><graphic xmlns:xlink="http://www.w3.org/1999/xlink" xlink:href="zookeys-993-047-g025.jpg" position="float" orientation="portrait" xlink:type="simple" id="oo_475459.jpg"><uri content-type="original_file" xlink:type="simple">https://binary.pensoft.net/fig/475459</uri></graphic></fig><fig id="F4" position="float" orientation="portrait"><object-id xmlns:xlink="http://www.w3.org/1999/xlink" content-type="doi" xlink:type="simple">10.3897/zookeys.993.53805.figure4</object-id><object-id xmlns:xlink="http://www.w3.org/1999/xlink" content-type="arpha" xlink:type="simple">3DFCBDD9-DDE3-5010-B621-B4615508D9B2</object-id><label>Figure 4.</label><caption><p><italic><tp:taxon-name><tp:taxon-name-part taxon-name-part-type="genus" reg="Phorocardius">Phorocardius</tp:taxon-name-part> <tp:taxon-name-part taxon-name-part-type="species" reg="flavistriolatus">flavistriolatus</tp:taxon-name-part></tp:taxon-name></italic> Ruan &amp; Douglas, sp. nov. <bold>A</bold> habitus of holotype, male, dorsal view, arrow indicating claw <bold>B</bold> habitus of holotype, male, ventral view <bold>C</bold> female habitus, dorsal view (paratype; Sichuan, Bao-xing County, Feng-tong-zai National Nature Reserve) <bold>D</bold> ovipositor, dorsal view (paratype) <bold>E</bold> female abdominal sternite VIII, dorsal view (paratype) <bold>F</bold> aedeagus of holotype, ventral view <bold>G–N</bold> ventral or lateral view of aedeagi of paratype specimens from different localities, indicating variations in shape [collecting information as follows <bold>G, H</bold> Sichuan Prov., Shi-mian, Li-zi-ping National Nature Reserve, Zi-ma reserve station, VII-27-2016 <bold>I</bold> Sichuan, Lu-ding County, Xin-xing township, 2000 m, 2009.VII.2–7 <bold>J, K</bold> Sichuan Prov., Lu-ding County, Mo-xi township, 1500 m–1600 m,1983.VI.17–19 <bold>L</bold> Shaanxi Prov., Fo-ping County, alt. 843 m, 2007.VIII.16 <bold>M, N</bold> Shaanxi Prov., Ning-shan County, Shi-ba-zhang-pu-bu Scenic Spot, 15.VIII.2013], arrow indicating apex of paramere <bold>O</bold> apical part of aedeagus of holotype, ventral view <bold>P</bold> apex of aedeagus of paratype, lateral view <bold>Q</bold> distal (upper side) and proximal sclerites of bursa copulatrix (paratype).</p></caption><graphic xmlns:xlink="http://www.w3.org/1999/xlink" xlink:href="zookeys-993-047-g004.jpg" position="float" orientation="portrait" xlink:type="simple" id="oo_475436.jpg"><uri content-type="original_file" xlink:type="simple">https://binary.pensoft.net/fig/475436</uri></graphic></fig><fig id="F9" position="float" orientation="portrait"><object-id xmlns:xlink="http://www.w3.org/1999/xlink" content-type="doi" xlink:type="simple">10.3897/zookeys.993.53805.figure9</object-id><object-id xmlns:xlink="http://www.w3.org/1999/xlink" content-type="arpha" xlink:type="simple">9A0A7375-85A1-5B07-AC76-B7F34BF21F53</object-id><label>Figure 9.</label><caption><p><italic><tp:taxon-name><tp:taxon-name-part taxon-name-part-type="genus" reg="Phorocardius">Phorocardius</tp:taxon-name-part> <tp:taxon-name-part taxon-name-part-type="species" reg="magnus">magnus</tp:taxon-name-part></tp:taxon-name></italic> Fleutiaux, 1931. <bold>A</bold> pronotum of lectotype, dorsal view (photograph: Dr Antoine Mantilleri, <abbrev xmlns:xlink="http://www.w3.org/1999/xlink" content-type="institution" xlink:title="Museum national d’Histoire naturelle, Paris, France" id="ABBRID0EY5CI" xlink:type="simple">MNHN</abbrev>) <bold>B</bold> head of paralectotype, frontal view (photograph: Dr Antoine Mantilleri, <abbrev xmlns:xlink="http://www.w3.org/1999/xlink" content-type="institution" xlink:title="Museum national d’Histoire naturelle, Paris, France" id="ABBRID0E65CI" xlink:type="simple">MNHN</abbrev>) <bold>C</bold> head, frontal view, hand drawing, arrow indicating straight frontal carina <bold>D, E</bold> apex of last visible abdominal ventrite (ventrite V) of female, ventral view, paralectotype (photograph: Dr Antoine Mantilleri, <abbrev xmlns:xlink="http://www.w3.org/1999/xlink" content-type="institution" xlink:title="Museum national d’Histoire naturelle, Paris, France" id="ABBRID0EI6CI" xlink:type="simple">MNHN</abbrev>) <bold>F</bold> apex of last visible abdominal ventrite (ventrite V) of female, dorsal view, non-type specimen <bold>G</bold> a model of last visible abdominal ventrite (ventrite V) of female, ventral view, hand drawing, arrow indicating tri-lobed apex <bold>H</bold> apex of last visible abdominal tergite (tergite VII) of female, dorsal view, non-type specimen <bold>I</bold> a model of last visible abdominal tergite (tergite VII) of female, dorsal view, hand drawing, arrow indicating concave apex.</p></caption><graphic xmlns:xlink="http://www.w3.org/1999/xlink" xlink:href="zookeys-993-047-g009.jpg" position="float" orientation="portrait" xlink:type="simple" id="oo_475441.jpg"><uri content-type="original_file" xlink:type="simple">https://binary.pensoft.net/fig/475441</uri></graphic></fig><fig id="F20" position="float" orientation="portrait"><object-id xmlns:xlink="http://www.w3.org/1999/xlink" content-type="doi" xlink:type="simple">10.3897/zookeys.993.53805.figure20</object-id><object-id xmlns:xlink="http://www.w3.org/1999/xlink" content-type="arpha" xlink:type="simple">02DF70FD-3B0C-50E2-A98B-987EAA768F4D</object-id><label>Figure 20.</label><caption><p><italic><tp:taxon-name><tp:taxon-name-part taxon-name-part-type="genus" reg="Phorocardius">Phorocardius</tp:taxon-name-part> <tp:taxon-name-part taxon-name-part-type="species" reg="yunnanensis">yunnanensis</tp:taxon-name-part></tp:taxon-name></italic> Ruan &amp; Douglas, sp. nov. <bold>A</bold> pronotum and scutellum of holotype, dorsal view <bold>B</bold> posterior edge of pronotum, left side, dorsal view, arrows showing sublateral incisions <bold>C</bold> head of holotype, frontal view <bold>D</bold> apex of last abdominal ventrite (ventrite V) of male and female, ventral view (paratypes), arrow showing apical lateral incisions <bold>E</bold> paratype, ventral view of pro- and mesothorax; indicating shapes of prosternal process, mesepisternum (upper, green arrow on antero-mesal angle) and projections on posterior edge of mesosternum (lower, red arrow).</p></caption><graphic xmlns:xlink="http://www.w3.org/1999/xlink" xlink:href="zookeys-993-047-g020.jpg" position="float" orientation="portrait" xlink:type="simple" id="oo_475453.jpg"><uri content-type="original_file" xlink:type="simple">https://binary.pensoft.net/fig/475453</uri></graphic></fig></tp:treatment-sec><ref-list><ref id="B11"><mixed-citation xmlns:xlink="http://www.w3.org/1999/xlink" xlink:type="simple"><person-group><name name-style="western"><surname>Douglas</surname><given-names>HB</given-names></name></person-group> (<year>2003</year>) <article-title>Revision of the <italic><tp:taxon-name><tp:taxon-name-part taxon-name-part-type="genus">Cardiophorus</tp:taxon-name-part></tp:taxon-name></italic> (<tp:taxon-name><tp:taxon-name-part taxon-name-part-type="order">Coleoptera</tp:taxon-name-part></tp:taxon-name>: <tp:taxon-name><tp:taxon-name-part taxon-name-part-type="family">Elateridae</tp:taxon-name-part></tp:taxon-name>) <tp:taxon-name><tp:taxon-name-part taxon-name-part-type="genus"/></tp:taxon-name> species of eastern Canada and United States of America.</article-title><source>The Canadian Entomologist</source><volume>135</volume>: <fpage>493</fpage>–<lpage>548</lpage>. <ext-link xlink:type="simple" ext-link-type="doi" xlink:href="10.4039/n02-003">https://doi.org/10.4039/n02-003</ext-link></mixed-citation></ref><ref id="B4"><mixed-citation xmlns:xlink="http://www.w3.org/1999/xlink" xlink:type="simple"><person-group><name name-style="western"><surname>Candèze</surname><given-names>ECA</given-names></name></person-group> (<year>1888</year>) Viaggio di Leonardo Fea in Birmania e regioni vicinow XIV. Élatérides recueillis en Birmanie en au Ténasserim par M. L. Fea pendant les années 1885–1887. Annali del Museo Civico di Storia Naturale di Genova, (2a) 6(26): 667–689.</mixed-citation></ref><ref id="B13"><mixed-citation xmlns:xlink="http://www.w3.org/1999/xlink" xlink:type="simple"><person-group><name name-style="western"><surname>Douglas</surname><given-names>HB</given-names></name></person-group> (<year>2017</year>) <article-title>World reclassification of the <tp:taxon-name><tp:taxon-name-part taxon-name-part-type="subfamily">Cardiophorinae</tp:taxon-name-part></tp:taxon-name> (<tp:taxon-name><tp:taxon-name-part taxon-name-part-type="order">Coleoptera</tp:taxon-name-part></tp:taxon-name>, <tp:taxon-name><tp:taxon-name-part taxon-name-part-type="family">Elateridae</tp:taxon-name-part></tp:taxon-name>), based on phylogenetic analyses of morphological characters.</article-title><source>ZooKeys</source><volume>655</volume>: <fpage>1</fpage>–<lpage>130</lpage>. <ext-link xlink:type="simple" ext-link-type="doi" xlink:href="10.3897/zookeys.655.11894">https://doi.org/10.3897/zookeys.655.11894</ext-link></mixed-citation></ref></ref-list></tp:taxon-treatment>
