# Supplementary material for: Revision of Chinese Phorocardius species (Coleoptera, Elateridae, Cardiophorinae)
Source: Zookeys. 2020 Nov 16;993:47–120. doi: 10.3897/zookeys.993.53805 (PMC7683496; doi:10.3897/zookeys.993.53805)
Supplement: XML Treatment for Phorocardius alterlineatus [file zookeys.993.53805-treatment2.xml]

<!DOCTYPE tp:taxon-treatment
  PUBLIC "-//TaxonX//DTD Taxonomic Treatment Publishing DTD v0 20100105//EN" "tax-treatment-NSO.dtd">
<tp:taxon-treatment xmlns:tp="http://www.plazi.org/taxpub"><tp:treatment-meta><kwd-group><label>Taxon classification</label><kwd><named-content xmlns:xlink="http://www.w3.org/1999/xlink" content-type="kingdom">Animalia</named-content></kwd><kwd><named-content xmlns:xlink="http://www.w3.org/1999/xlink" content-type="order">Coleoptera</named-content></kwd><kwd><named-content xmlns:xlink="http://www.w3.org/1999/xlink" content-type="family">Elateridae</named-content></kwd></kwd-group><mixed-citation publication-type="journal"><person-group><name><surname>Ruan</surname><given-names>Yongying</given-names></name><name><surname>Douglas</surname><given-names>Hume B.</given-names></name><name><surname>Qiu</surname><given-names>Lu</given-names></name><name><surname>Chen</surname><given-names>Xiaoqin</given-names></name><name><surname>Jiang</surname><given-names>Shihong</given-names></name></person-group><article-title>Revision of Chinese <italic><tp:taxon-name><tp:taxon-name-part taxon-name-part-type="genus" reg="Phorocardius">Phorocardius</tp:taxon-name-part></tp:taxon-name></italic><tp:taxon-name><tp:taxon-name-part taxon-name-part-type="genus" reg="Phorocardius"/></tp:taxon-name> species (<tp:taxon-name><tp:taxon-name-part taxon-name-part-type="order">Coleoptera</tp:taxon-name-part></tp:taxon-name>, <tp:taxon-name><tp:taxon-name-part taxon-name-part-type="family">Elateridae</tp:taxon-name-part></tp:taxon-name>, <tp:taxon-name><tp:taxon-name-part taxon-name-part-type="subfamily">Cardiophorinae</tp:taxon-name-part></tp:taxon-name>)</article-title><source>Zookeys</source><day>16</day><month>11</month><year>2020</year><volume>993</volume><fpage>47</fpage><lpage>120</lpage><pub-id pub-id-type="doi">10.3897/zookeys.993.53805</pub-id></mixed-citation></tp:treatment-meta><tp:nomenclature><label>1.</label><tp:taxon-name><object-id xmlns:xlink="http://www.w3.org/1999/xlink" content-type="arpha" xlink:type="simple">42C922B4-6308-5E3A-A676-696B92CD60B4</object-id>
              <tp:taxon-name-part taxon-name-part-type="genus" reg="Phorocardius">Phorocardius</tp:taxon-name-part>
              <tp:taxon-name-part taxon-name-part-type="species" reg="alterlineatus">alterlineatus</tp:taxon-name-part>
              <object-id xmlns:xlink="http://www.w3.org/1999/xlink" content-type="zoobank" xlink:type="simple">http://zoobank.org/E5EEBBF2-D73F-498B-88C4-99452A547603</object-id>
            </tp:taxon-name><tp:taxon-authority>Ruan &amp; Douglas</tp:taxon-authority><tp:taxon-status xmlns:xlink="http://www.w3.org/1999/xlink" xlink:type="simple">sp. nov.</tp:taxon-status><xref ref-type="fig" rid="F2">Figs 2</xref><xref ref-type="fig" rid="F3">, 3</xref><xref ref-type="fig" rid="F23">, 23A</xref><xref ref-type="fig" rid="F24">, 24A</xref><xref ref-type="fig" rid="F25">, 25A</xref><xref ref-type="fig" rid="F26">, 26A</xref></tp:nomenclature><tp:treatment-sec sec-type="type locality" id="SECID0EONAI"><title>Type locality.</title><p>Shaanxi Prov., Yan-an (<named-content xmlns:xlink="http://www.w3.org/1999/xlink" content-type="dwc:verbatimCoordinates" xlink:type="simple"><named-content content-type="geo-json" specific-use="{&#34;type&#34;:&#34;Point&#34;,&#34;coordinates&#34;:[109.457000,36.622000]}" id="NCID0EXNAI" xlink:type="simple">36.622°N, 109.457°E</named-content></named-content>, alt. 993 m).</p></tp:treatment-sec><tp:treatment-sec sec-type="etymology" id="SECID0E3NAI"><title>Etymology.</title><p>The name of this <tp:taxon-name><tp:taxon-name-part taxon-name-part-type="genus" reg="Phorocardius"/></tp:taxon-name> species refers to the alternating longitudinal maculation on elytra.</p></tp:treatment-sec><tp:treatment-sec sec-type="distribution" id="SECID0ELOAI"><title>Distribution.</title><p>China (Shaanxi, Hubei, Sichuan, Guangxi).</p></tp:treatment-sec><tp:treatment-sec sec-type="Differential diagnosis" id="SECID0EQOAI"><title>Differential diagnosis.</title><p>Body length greater than 7.0 mm; integument dark brown (non-metallic), each elytron with three separate yellow stripes along interstriae III, V, and VII. Prothorax: procoxal cavities open. Prosternal process not strongly narrowed posterad to ventral apex in ventral view, with apex truncate to slightly rounded. Pterothorax: scutellar shield with posterior apex pointed. Tarsal claw with ventral apex not smaller than dorsal apex. Male genitalia: paramere without preapical lateral expansion or apical mesal callus. Female: apex of last abdominal ventrite (ventrite V) simple, not emarginate at apex.</p><p>This <tp:taxon-name><tp:taxon-name-part taxon-name-part-type="genus" reg="Phorocardius"/></tp:taxon-name> species is unique in <italic><tp:taxon-name><tp:taxon-name-part taxon-name-part-type="genus" reg="Phorocardius">Phorocardius</tp:taxon-name-part></tp:taxon-name></italic> in its alternating dark and yellow stripes on the elytra, the aedeagus is also unique due to its simple shape: without any preapical lateral expansion (but with ventral hook-like expansion).</p><p><italic><tp:taxon-name><tp:taxon-name-part taxon-name-part-type="genus" reg="Phorocardius">Phorocardius</tp:taxon-name-part> <tp:taxon-name-part taxon-name-part-type="species" reg="alterlineatus">alterlineatus</tp:taxon-name-part></tp:taxon-name></italic> Ruan &amp; Douglas, sp. nov. resembles <italic><tp:taxon-name><tp:taxon-name-part taxon-name-part-type="genus" reg="Phorocardius">P.</tp:taxon-name-part> <tp:taxon-name-part taxon-name-part-type="species" reg="flavistriolatus">flavistriolatus</tp:taxon-name-part></tp:taxon-name></italic> Ruan &amp; Douglas, sp. nov. and <italic><tp:taxon-name><tp:taxon-name-part taxon-name-part-type="genus" reg="Phorocardius">P.</tp:taxon-name-part> <tp:taxon-name-part taxon-name-part-type="species" reg="comptus">comptus</tp:taxon-name-part></tp:taxon-name></italic> (Candèze, 1860) in having longitudinal yellow maculation on the elytron, but it could be distinguished from the latter two <tp:taxon-name><tp:taxon-name-part taxon-name-part-type="genus" reg="Phorocardius"/></tp:taxon-name> species by the following characters. In <italic><tp:taxon-name><tp:taxon-name-part taxon-name-part-type="genus" reg="Phorocardius">P.</tp:taxon-name-part> <tp:taxon-name-part taxon-name-part-type="species" reg="alterlineatus">alterlineatus</tp:taxon-name-part></tp:taxon-name></italic> Ruan &amp; Douglas, sp. nov., aedeagus gradually narrowed from base to apex in lateral view; apex of median lobe narrowly rounded in ventral view; and each elytron with three slender longitudinal stripes present separately on interstriae III, V, and VII, which partly merged near base and apex; while in <italic><tp:taxon-name><tp:taxon-name-part taxon-name-part-type="genus" reg="Phorocardius">P.</tp:taxon-name-part> <tp:taxon-name-part taxon-name-part-type="species" reg="flavistriolatus">flavistriolatus</tp:taxon-name-part></tp:taxon-name></italic> Ruan &amp; Douglas, sp. nov., in lateral view, aedeagus with equal breadth from base to apical fifth, only slightly narrowed at apical fifth; apex of median lobe truncate to broadly rounded in ventral view; and each elytron with a single broad stripe covering basal half of interstria IV and interstriae V–VII.</p><p>In <italic><tp:taxon-name><tp:taxon-name-part taxon-name-part-type="genus" reg="Phorocardius">Phorocardius</tp:taxon-name-part> <tp:taxon-name-part taxon-name-part-type="species" reg="alterlineatus">alterlineatus</tp:taxon-name-part></tp:taxon-name></italic> Ruan &amp; Douglas, sp. nov., the parameres of the aedeagus have apical lateral expansions in dorsal view and lack preapical ventral expansions in lateral view; body brown-black; and each elytron with three slender longitudinal stripes present separately on interstriae III, V, and VII, with pale stripes partly joined near base and apex; while in <italic><tp:taxon-name><tp:taxon-name-part taxon-name-part-type="genus" reg="Phorocardius">P.</tp:taxon-name-part> <tp:taxon-name-part taxon-name-part-type="species" reg="comptus">comptus</tp:taxon-name-part></tp:taxon-name></italic> (Candèze, 1860), the parameres lack apical lateral expansions in dorsal view and have preapical ventral expansions in lateral view; body black; and a single broad longitudinal stripe covering four interstriae (interstriae V–VIII).</p></tp:treatment-sec><tp:treatment-sec sec-type="description" id="SECID0EBSAI"><title>Description.</title><p>(Based on all type specimens) Body brown-black. Each elytron with three separate longitudinal yellow stripes along interstriae III, V, and VII, partly joined near base and apex; stripes on mid-length of elytron absent or reduced in some females. Elytral stripes pale yellow in most males, orange in females. Antenna brown to dark brown, with first two antennomeres paler. Legs yellow-brown to brown, darker on tarsomere V and tibial apex. Body with yellow pubescence.</p></tp:treatment-sec><tp:treatment-sec sec-type="description" id="SECID0EGSAI"><title>Measurements.</title><p>(based on all type specimens) Male body length 7.3–9.2 mm, width 2.3–3.0 mm. Female body length 8.2–10.6 mm, width 2.7–3.7 mm. Body length to width ratio 2.7–3.0. Pronotal width to length ratio 1.1–1.2. Pronotal width to body width ratio 0.83–0.90. Elytral length to pronotal length ratio 2.6–2.8; elytron length to width ratio 4.0–4.2.</p><p><bold><italic>Head</italic>.</bold> Frons and vertex with interspaces between punctures 0.5–1.0 × average puncture diameter; punctures slightly sparser at centre of vertex. Frontal carina convex in frontal view. Distance between eyes to width of eye ratio 4.2–4.5. Antenna with last antennomere entirely reaching beyond posterior angle of pronotum in male, only reaching to posterior angle in female. Antenna length to body length ratio, in male 0.39–0.41; in female 0.35–0.37. Proportions of antennomere lengths (male): 100 (scape); 53–58; 75–81; 82–83; 81–85; 83–88; 84–86; 85–90; 85–90; 85–90; 100–130.</p><p><bold><italic>Prothorax</italic>.</bold> Pronotum in dorsal view: sides evenly convex from anterior edge to constriction near posterior fourth, widest near mid-length; posterior angles with lateral sides almost straight, not bulged; surface with deep punctures, interspaces between punctures 0.5–1.0 × average puncture diameter. In ventral view, ventral surface of prosternal process with sides carinate and slightly and gradually narrow from anterior to posterior end, with apex almost truncate (Fig. <xref ref-type="fig" rid="F25">25A</xref>). In lateral view, prosternal process with ventral surface curved slightly dorsad; with posterior end (i.e., area between ventral and dorsal apices (sensu <xref ref-type="bibr" rid="B12">Douglas 2011</xref>, <xref ref-type="bibr" rid="B13">2017</xref>)) slightly concave to almost straight (Fig. <xref ref-type="fig" rid="F24">24A</xref>, upper arrow). Procoxal cavities open.</p><p><bold><italic>Pterothorax</italic></bold> (Figs <xref ref-type="fig" rid="F24">24A</xref>, <xref ref-type="fig" rid="F25">25A</xref>). Mesepisternum in ventral view with antero-mesal corner broadly rounded, facing antero-mesally (Fig. <xref ref-type="fig" rid="F25">25A</xref>, upper (green) arrow). Projections on posterior edge of mesosternum: in ventral view present (Fig. <xref ref-type="fig" rid="F25">25A</xref>, lower (red) arrow); in lateral view present, acute, produced anteriorly (Fig. <xref ref-type="fig" rid="F24">24A</xref>, red arrow). Scutellar shield: width to length ratio 0.97–1.00; anterolateral edges slightly sinuate; posterior apex pointed. Elytra: upper edge of epipleura with minute serrations.</p><p><bold><italic>Legs</italic>.</bold> Length ratio of metatarsomeres I–V (excluding claws): 100; 68–74; 66–70; 51–53; 125–128. Claw with ventral apex almost as large as dorsal apex.</p><p><bold><italic>Abdomen</italic>.</bold> Lateral edges of visible abdominal ventrites I–V with minute serrations.</p><p><bold><italic>Male genitalia</italic>.</bold> Robust in dorsal view (Fig. <xref ref-type="fig" rid="F2">2G</xref>); in lateral view slender, gradually narrowing from base to apex. Median lobe in ventral view narrowed from base to mid-length; parallel-sided and slender on apical half, apex narrowly rounded. Median lobe in lateral view gently and evenly curved ventrad from base to apex, apex rounded. Paramere in dorsal view: wide from base to mid-length, gradually narrowed beyond mid-length, angulate at apex; preapical lateral expansion and apical mesal callus absent; width 2.5–3.5 × median lobe width (measured at mid-length of paramere and median lobe respectively). Paramere in lateral view: slender, gradually narrowed and evenly curved ventrad from base to apex; apex with sharp hook-shaped preapical ventral expansion (Fig. <xref ref-type="fig" rid="F2">2H</xref>, indicated by blue arrow).</p><fig id="F2" position="float" orientation="portrait"><object-id xmlns:xlink="http://www.w3.org/1999/xlink" content-type="doi" xlink:type="simple">10.3897/zookeys.993.53805.figure2</object-id><object-id xmlns:xlink="http://www.w3.org/1999/xlink" content-type="arpha" xlink:type="simple">EFE69276-CCA8-5743-9C1F-11FCE6AAEA42</object-id><label>Figure 2.</label><caption><p><italic><tp:taxon-name><tp:taxon-name-part taxon-name-part-type="genus" reg="Phorocardius">Phorocardius</tp:taxon-name-part> <tp:taxon-name-part taxon-name-part-type="species" reg="alterlineatus">alterlineatus</tp:taxon-name-part></tp:taxon-name></italic> Ruan &amp; Douglas, sp. nov. <bold>A</bold> male habitus, paratype (Shaanxi, Zha-shui County, Niu-bei-liang), dorsal view <bold>B</bold> female habitus, paratype (Shaanxi, Shan-luo, Zha-shui County, Ying-pan township), dorsal view <bold>C</bold> female habitus, paratype (same individual as in inset B), ventral view <bold>D</bold> female abdominal sternite VIII <bold>E</bold> ovipositor, dorsal view (paratype), arrow indicating coxites <bold>F</bold> distal (upper side) and proximal sclerites of bursa copulatrix (the two proximal sclerites are viewed from different angles, resulting in different shapes shown above) <bold>G</bold> aedeagus, dorsal view (paratype, dry), arrow indicating apex of paramere <bold>H</bold> aedeagus, lateral view (paratype, dry), arrow indicating apex of paramere. <bold>I</bold> aedeagus (mounted in glycerin), dorsal view (paratype).</p></caption><graphic xmlns:xlink="http://www.w3.org/1999/xlink" xlink:href="zookeys-993-047-g002.jpg" position="float" orientation="portrait" xlink:type="simple" id="oo_475434.jpg"><uri content-type="original_file" xlink:type="simple">https://binary.pensoft.net/fig/475434</uri></graphic></fig><p><bold>Female.</bold> Body color slightly blacker than male (Fig. <xref ref-type="fig" rid="F2">2B</xref>), elytral longitudinal yellow stripes partly absent on mid-length of elytron. Apex of abdominal ventrite V convex (Fig. <xref ref-type="fig" rid="F26">26A</xref>). Bursa copulatrix with proximal sclerites ovoid, apex acute, base slightly concave; with numerous spines on concave internal surface: each with 9–12 large spines on mesal edge, 6–8 smaller ones on disc.</p></tp:treatment-sec><tp:treatment-sec sec-type="type material" id="SECID0EXWAI"><title>Type material.</title><p><bold><italic>Holotype</italic>.</bold> ♂ (<named-content xmlns:xlink="http://www.w3.org/1999/xlink" content-type="dwc:institutional_code" xlink:type="simple">SZPT</named-content>), labels: 1) <bold>Shaanxi</bold>, Yan-an (延安), Yan-an University, Yao-yuan Holiday Hotel, leg. Yongying Ruan et al. 2018-VI-22–23 [in Chinese]; 2) <named-content xmlns:xlink="http://www.w3.org/1999/xlink" content-type="dwc:verbatimCoordinates" xlink:type="simple"><named-content content-type="geo-json" specific-use="{&#34;type&#34;:&#34;Point&#34;,&#34;coordinates&#34;:[109.457000,36.622000]}" id="NCID0EMXAI" xlink:type="simple">36.622°N, 109.457°E</named-content></named-content>, 993 m; 3) Holotype <italic><tp:taxon-name><tp:taxon-name-part taxon-name-part-type="genus" reg="Phorocardius">Phorocardius</tp:taxon-name-part> <tp:taxon-name-part taxon-name-part-type="species" reg="alterlineatus">alterlineatus</tp:taxon-name-part></tp:taxon-name></italic> sp. nov. Des. Ruan &amp; Douglas, 2019.</p><p><bold><italic>Paratypes</italic></bold> (100♂, 136♀). 3♀ (<named-content xmlns:xlink="http://www.w3.org/1999/xlink" content-type="dwc:institutional_code" xlink:type="simple">SZPT</named-content>), labels: 1) <bold>Shaanxi</bold>, Yan-an (延安), Yan-an University, Yao-yuan Holiday Hotel, leg. Yongying Ruan et al. 2018-VI-22–23, light trap [in Chinese]; 2) <named-content xmlns:xlink="http://www.w3.org/1999/xlink" content-type="dwc:verbatimCoordinates" xlink:type="simple"><named-content content-type="geo-json" specific-use="{&#34;type&#34;:&#34;Point&#34;,&#34;coordinates&#34;:[109.457000,36.622000]}" id="NCID0ENYAI" xlink:type="simple">36.622°N, 109.457°E</named-content></named-content>, 993 m; 3) Paratype <italic><tp:taxon-name><tp:taxon-name-part taxon-name-part-type="genus" reg="Phorocardius">Phorocardius</tp:taxon-name-part> <tp:taxon-name-part taxon-name-part-type="species" reg="alterlineatus">alterlineatus</tp:taxon-name-part></tp:taxon-name></italic> sp. nov. Des. Ruan &amp; Douglas, 2019. • 2♀ (<named-content xmlns:xlink="http://www.w3.org/1999/xlink" content-type="dwc:institutional_code" xlink:type="simple">IZCAS</named-content>), labels: 1) <bold>Shaanxi</bold>, Liu-ba County (留坝县), Huo-shao-dian, Hong-ya-gou, 2012.VI.23, <named-content xmlns:xlink="http://www.w3.org/1999/xlink" content-type="dwc:verbatimCoordinates" xlink:type="simple"><named-content content-type="geo-json" specific-use="{&#34;type&#34;:&#34;Point&#34;,&#34;coordinates&#34;:[106.930000,33.510000]}" id="NCID0EHZAI" xlink:type="simple">33.51°N 106.93°E</named-content></named-content>, 986 m, leg. Yi Hua [in Chinese]; 2) Paratype <italic><tp:taxon-name><tp:taxon-name-part taxon-name-part-type="genus" reg="Phorocardius">Phorocardius</tp:taxon-name-part> <tp:taxon-name-part taxon-name-part-type="species" reg="alterlineatus">alterlineatus</tp:taxon-name-part></tp:taxon-name></italic> sp. nov. Des. Ruan &amp; Douglas, 2019. • 1♀ (<named-content xmlns:xlink="http://www.w3.org/1999/xlink" content-type="dwc:institutional_code" xlink:type="simple">IZCAS</named-content>), labels: 1) <bold>Shaanxi</bold>, Tai-bai County (太白县), Huang-bai-yuan, He-tao-ping, 2012.VI.19, <named-content xmlns:xlink="http://www.w3.org/1999/xlink" content-type="dwc:verbatimCoordinates" xlink:type="simple"><named-content content-type="geo-json" specific-use="{&#34;type&#34;:&#34;Point&#34;,&#34;coordinates&#34;:[107.556000,33.822000]}" id="NCID0EB1AI" xlink:type="simple">33.822°N 107.556°E</named-content></named-content>, leg. Li Sha, light trap [in Chinese]; 2) Paratype <italic><tp:taxon-name><tp:taxon-name-part taxon-name-part-type="genus" reg="Phorocardius">Phorocardius</tp:taxon-name-part> <tp:taxon-name-part taxon-name-part-type="species" reg="alterlineatus">alterlineatus</tp:taxon-name-part></tp:taxon-name></italic> sp. nov. Des. Ruan &amp; Douglas, 2019. • 1♂ (<named-content xmlns:xlink="http://www.w3.org/1999/xlink" content-type="dwc:institutional_code" xlink:type="simple">IZCAS</named-content>), labels: 1) <bold>Shaanxi</bold>, Liu-ba County (留坝县), 2012.VI.21, <named-content xmlns:xlink="http://www.w3.org/1999/xlink" content-type="dwc:verbatimCoordinates" xlink:type="simple"><named-content content-type="geo-json" specific-use="{&#34;type&#34;:&#34;Point&#34;,&#34;coordinates&#34;:[106.907000,33.616000]}" id="NCID0E21AI" xlink:type="simple">33.616°N 106.907°E</named-content></named-content>, 980 m, leg. Li Sha; 2) Paratype <italic><tp:taxon-name><tp:taxon-name-part taxon-name-part-type="genus" reg="Phorocardius">Phorocardius</tp:taxon-name-part> <tp:taxon-name-part taxon-name-part-type="species" reg="alterlineatus">alterlineatus</tp:taxon-name-part></tp:taxon-name></italic> sp. nov. Des. Ruan &amp; Douglas, 2019. • 1♂7♀ (in <named-content xmlns:xlink="http://www.w3.org/1999/xlink" content-type="dwc:institutional_code" xlink:type="simple">IZCAS</named-content>, 1♀ to be transferred to <abbrev xmlns:xlink="http://www.w3.org/1999/xlink" xlink:title="Lu Qiu Personal Collection, Chongqing, China" id="ABBRID0EQ2AI" xlink:type="simple">LQCC</abbrev>), labels: 1) <bold>Shaanxi</bold>, Qin-ling Botanical Garden (秦岭植物园), grand canyon, 2012.VII.5, <named-content xmlns:xlink="http://www.w3.org/1999/xlink" content-type="dwc:verbatimCoordinates" xlink:type="simple"><named-content content-type="geo-json" specific-use="{&#34;type&#34;:&#34;Point&#34;,&#34;coordinates&#34;:[108.352500,33.928200]}" id="NCID0EZ2AI" xlink:type="simple">33.9282°N 108.3525°E</named-content></named-content>, leg. Hua Yi, 925 m [in Chinese]; 2) Paratype <italic><tp:taxon-name><tp:taxon-name-part taxon-name-part-type="genus" reg="Phorocardius">Phorocardius</tp:taxon-name-part> <tp:taxon-name-part taxon-name-part-type="species" reg="alterlineatus">alterlineatus</tp:taxon-name-part></tp:taxon-name></italic> sp. nov. Des. Ruan &amp; Douglas, 2019. • 1♀ (<named-content xmlns:xlink="http://www.w3.org/1999/xlink" content-type="dwc:institutional_code" xlink:type="simple">IZCAS</named-content>), labels: 1) <bold>Shaanxi</bold>, Qin-ling Botanical Garden (秦岭植物园), Bai-yang-ji-li-gou, 2012.VII.6, <named-content xmlns:xlink="http://www.w3.org/1999/xlink" content-type="dwc:verbatimCoordinates" xlink:type="simple"><named-content content-type="geo-json" specific-use="{&#34;type&#34;:&#34;Point&#34;,&#34;coordinates&#34;:[108.328200,33.982700]}" id="NCID0ET3AI" xlink:type="simple">33.9827°N 108.3282°E</named-content></named-content>, leg. Hua Yi, 698–738 m [in Chinese]; 2) Paratype <italic><tp:taxon-name><tp:taxon-name-part taxon-name-part-type="genus" reg="Phorocardius">Phorocardius</tp:taxon-name-part> <tp:taxon-name-part taxon-name-part-type="species" reg="alterlineatus">alterlineatus</tp:taxon-name-part></tp:taxon-name></italic> sp. nov. Des. Ruan &amp; Douglas, 2019. • 1♂ (<named-content xmlns:xlink="http://www.w3.org/1999/xlink" content-type="dwc:institutional_code" xlink:type="simple">IZCAS</named-content>), labels: 1) <bold>Shaanxi</bold>, Zha-shui County, Niu-bei-liang (牛背梁), 2013.VII.1–2, leg. Junzhi Cui &amp; Yuanyuan Lu, <named-content xmlns:xlink="http://www.w3.org/1999/xlink" content-type="dwc:verbatimCoordinates" xlink:type="simple"><named-content content-type="geo-json" specific-use="{&#34;type&#34;:&#34;Point&#34;,&#34;coordinates&#34;:[108.998860,33.857420]}" id="NCID0EN4AI" xlink:type="simple">33.85742°N, 108.99886°E</named-content></named-content> [in Chinese]; 2) Paratype <italic><tp:taxon-name><tp:taxon-name-part taxon-name-part-type="genus" reg="Phorocardius">Phorocardius</tp:taxon-name-part> <tp:taxon-name-part taxon-name-part-type="species" reg="alterlineatus">alterlineatus</tp:taxon-name-part></tp:taxon-name></italic> sp. nov. Des. Ruan &amp; Douglas, 2019. • 1♀ (<named-content xmlns:xlink="http://www.w3.org/1999/xlink" content-type="dwc:institutional_code" xlink:type="simple">IZCAS</named-content>), labels: 1) <bold>Shaanxi</bold>, Shan-luo, Zha-shui County, Ying-pan township (营盘镇), Light trap 2014.VII.29, leg. Yuanyuan Lu, Chinese Academy of Sciences [in Chinese]; 2) 955 m, pure ethanol, <named-content xmlns:xlink="http://www.w3.org/1999/xlink" content-type="dwc:verbatimCoordinates" xlink:type="simple"><named-content content-type="geo-json" specific-use="{&#34;type&#34;:&#34;Point&#34;,&#34;coordinates&#34;:[109.043397,33.776572]}" id="NCID0EH5AI" xlink:type="simple">33.776572°N 109.043397°E</named-content></named-content>, Chinese Academy of Sciences [in Chinese]; 3) Paratype <italic><tp:taxon-name><tp:taxon-name-part taxon-name-part-type="genus" reg="Phorocardius">Phorocardius</tp:taxon-name-part> <tp:taxon-name-part taxon-name-part-type="species" reg="alterlineatus">alterlineatus</tp:taxon-name-part></tp:taxon-name></italic> sp. nov. Des. Ruan &amp; Douglas, 2019. • 53♂67♀ (<named-content xmlns:xlink="http://www.w3.org/1999/xlink" content-type="dwc:institutional_code" xlink:type="simple">SZPT</named-content>), labels: 1) <bold>Shaanxi</bold>, Zi-wu-ling reserve (子午岭保护区), Hua-shu-gou, colleting method FIT, 2019.VI–VII [in Chinese]; 2) Paratype <italic><tp:taxon-name><tp:taxon-name-part taxon-name-part-type="genus" reg="Phorocardius">Phorocardius</tp:taxon-name-part> <tp:taxon-name-part taxon-name-part-type="species" reg="alterlineatus">alterlineatus</tp:taxon-name-part></tp:taxon-name></italic> sp. nov. Des. Ruan &amp; Douglas, 2020. • 28♂38♀ (<named-content xmlns:xlink="http://www.w3.org/1999/xlink" content-type="dwc:institutional_code" xlink:type="simple">SZPT</named-content>), labels: 1) <bold>Shaanxi</bold>, Zi-wu-ling reserve (子午岭保护区), Shi-hui-gou, colleting method FIT, 2019.VI–VII [in Chinese]; 2) Paratype <italic><tp:taxon-name><tp:taxon-name-part taxon-name-part-type="genus" reg="Phorocardius">Phorocardius</tp:taxon-name-part> <tp:taxon-name-part taxon-name-part-type="species" reg="alterlineatus">alterlineatus</tp:taxon-name-part></tp:taxon-name></italic> sp. nov. Des. Ruan &amp; Douglas, 2020. • 9♂3♀ (<named-content xmlns:xlink="http://www.w3.org/1999/xlink" content-type="dwc:institutional_code" xlink:type="simple">SZPT</named-content>), labels: 1) <bold>Shaanxi</bold>, Zi-wu-ling reserve (子午岭保护区), Chen-jia-he, sweeping, leg. Lei Dang, 2019.VI.26 [in Chinese]; 2) Paratype <italic><tp:taxon-name><tp:taxon-name-part taxon-name-part-type="genus" reg="Phorocardius">Phorocardius</tp:taxon-name-part> <tp:taxon-name-part taxon-name-part-type="species" reg="alterlineatus">alterlineatus</tp:taxon-name-part></tp:taxon-name></italic> sp. nov. Des. Ruan &amp; Douglas, 2020. • 5♂9♀ (<named-content xmlns:xlink="http://www.w3.org/1999/xlink" content-type="dwc:institutional_code" xlink:type="simple">SZPT</named-content>), labels: 1) <bold>Shaanxi</bold>, Zi-wu-ling reserve (子午岭保护区), Chen-jia-he, colleting method MT-5, 2019.VII.5–19 [in Chinese]; 2) Paratype <italic><tp:taxon-name><tp:taxon-name-part taxon-name-part-type="genus" reg="Phorocardius">Phorocardius</tp:taxon-name-part> <tp:taxon-name-part taxon-name-part-type="species" reg="alterlineatus">alterlineatus</tp:taxon-name-part></tp:taxon-name></italic> sp. nov. Des. Ruan &amp; Douglas, 2020. • 1♀ (<named-content xmlns:xlink="http://www.w3.org/1999/xlink" content-type="dwc:institutional_code" xlink:type="simple">SZPT</named-content>, ex. <abbrev xmlns:xlink="http://www.w3.org/1999/xlink" xlink:title="Lu Qiu Personal Collection, Chongqing, China" id="ABBRID0EEBBI" xlink:type="simple">LQCC</abbrev>), labels: 1) <bold>Sichuan</bold>, Jiu-zai-gou (九寨沟), 2015.6.11, leg. Hao Huang [in Chinese]; 2) Paratype <italic><tp:taxon-name><tp:taxon-name-part taxon-name-part-type="genus" reg="Phorocardius">Phorocardius</tp:taxon-name-part> <tp:taxon-name-part taxon-name-part-type="species" reg="alterlineatus">alterlineatus</tp:taxon-name-part></tp:taxon-name></italic> sp. nov. Des. Ruan &amp; Douglas, 2019. • 1♂ (<named-content xmlns:xlink="http://www.w3.org/1999/xlink" content-type="dwc:institutional_code" xlink:type="simple">SZPT</named-content>), labels: 1) <bold>Hubei</bold>, Wu-dang Mts., Chao-tian-gong (朝天宫), 1982.VII.5; 2) <italic><tp:taxon-name><tp:taxon-name-part taxon-name-part-type="genus" reg="Phorocardius">Phorocardius</tp:taxon-name-part> <tp:taxon-name-part taxon-name-part-type="species" reg="comptus">comptus</tp:taxon-name-part></tp:taxon-name></italic> (Candèze), det. Shihong Jiang 19; 3) 7.30*2.60 cm; 4) Paratype <italic><tp:taxon-name><tp:taxon-name-part taxon-name-part-type="genus" reg="Phorocardius">Phorocardius</tp:taxon-name-part> <tp:taxon-name-part taxon-name-part-type="species" reg="alterlineatus">alterlineatus</tp:taxon-name-part></tp:taxon-name></italic> sp. nov. Des. Ruan &amp; Douglas, 2019. • 1♂ (<named-content xmlns:xlink="http://www.w3.org/1999/xlink" content-type="dwc:institutional_code" xlink:type="simple">SZPT</named-content>), labels: 1) <bold>Hubei</bold>, Wu-dang Mts., Zi-xiao (紫霄), 1982.VII.10; 2) <italic><tp:taxon-name><tp:taxon-name-part taxon-name-part-type="genus" reg="Phorocardius">Phorocardius</tp:taxon-name-part> <tp:taxon-name-part taxon-name-part-type="species" reg="comptus">comptus</tp:taxon-name-part></tp:taxon-name></italic> (Candèze), det. Shihong Jiang 1993; 3) Paratype <italic><tp:taxon-name><tp:taxon-name-part taxon-name-part-type="genus" reg="Phorocardius">Phorocardius</tp:taxon-name-part> <tp:taxon-name-part taxon-name-part-type="species" reg="alterlineatus">alterlineatus</tp:taxon-name-part></tp:taxon-name></italic> sp. nov. Des. Ruan &amp; Douglas, 2019. • 1♀ (<named-content xmlns:xlink="http://www.w3.org/1999/xlink" content-type="dwc:institutional_code" xlink:type="simple">SZPT</named-content>), labels: 1) <bold>Hubei</bold>, Wu-dang Mts., Jin-ding (金顶), 1982.VII.9; 2) <italic><tp:taxon-name><tp:taxon-name-part taxon-name-part-type="genus" reg="Phorocardius">Phorocardius</tp:taxon-name-part> <tp:taxon-name-part taxon-name-part-type="species" reg="comptus">comptus</tp:taxon-name-part></tp:taxon-name></italic> (Candèze), det. Shihong Jiang 1993; 3) Paratype <italic><tp:taxon-name><tp:taxon-name-part taxon-name-part-type="genus" reg="Phorocardius">Phorocardius</tp:taxon-name-part> <tp:taxon-name-part taxon-name-part-type="species" reg="alterlineatus">alterlineatus</tp:taxon-name-part></tp:taxon-name></italic> sp. nov. Des. Ruan &amp; Douglas, 2019. • 1♀ (<named-content xmlns:xlink="http://www.w3.org/1999/xlink" content-type="dwc:institutional_code" xlink:type="simple">SZPT</named-content>), labels: 1) <bold>Hubei</bold>, Wu-dang Mts., Lao-yan (老燕), 1983.VII.2; 2) <italic><tp:taxon-name><tp:taxon-name-part taxon-name-part-type="genus" reg="Phorocardius">Phorocardius</tp:taxon-name-part> <tp:taxon-name-part taxon-name-part-type="species" reg="comptus">comptus</tp:taxon-name-part></tp:taxon-name></italic> (Candèze), det. Shihong Jiang 1993; 3) Paratype <italic><tp:taxon-name><tp:taxon-name-part taxon-name-part-type="genus" reg="Phorocardius">Phorocardius</tp:taxon-name-part> <tp:taxon-name-part taxon-name-part-type="species" reg="alterlineatus">alterlineatus</tp:taxon-name-part></tp:taxon-name></italic> sp. nov. Des. Ruan &amp; Douglas, 2019. • 1♀ (<named-content xmlns:xlink="http://www.w3.org/1999/xlink" content-type="dwc:institutional_code" xlink:type="simple">SZPT</named-content>), labels: 1) <bold>Hubei</bold>, Wu-dang Mts., Nan-yan (南岩), 1983.VII.2; 2) <italic><tp:taxon-name><tp:taxon-name-part taxon-name-part-type="genus" reg="Phorocardius">Phorocardius</tp:taxon-name-part> <tp:taxon-name-part taxon-name-part-type="species" reg="comptus">comptus</tp:taxon-name-part></tp:taxon-name></italic> (Candèze), det. Shihong Jiang 1991; 3) Paratype <italic><tp:taxon-name><tp:taxon-name-part taxon-name-part-type="genus" reg="Phorocardius">Phorocardius</tp:taxon-name-part> <tp:taxon-name-part taxon-name-part-type="species" reg="alterlineatus">alterlineatus</tp:taxon-name-part></tp:taxon-name></italic> sp. nov. Des. Ruan &amp; Douglas, 2019. • 1♂ (<named-content xmlns:xlink="http://www.w3.org/1999/xlink" content-type="dwc:institutional_code" xlink:type="simple">TARI </named-content>, ex. <named-content xmlns:xlink="http://www.w3.org/1999/xlink" content-type="dwc:institutional_code" xlink:type="simple">SZPT</named-content>), labels: 1) <bold>Guangxi</bold>, Jin-xiu, Tong-shui township (桐水镇), VI-25.2006, Shenzhen Polytechnic [in Chinese]; 2) Paratype <italic><tp:taxon-name><tp:taxon-name-part taxon-name-part-type="genus" reg="Phorocardius">Phorocardius</tp:taxon-name-part> <tp:taxon-name-part taxon-name-part-type="species" reg="alterlineatus">alterlineatus</tp:taxon-name-part></tp:taxon-name></italic> sp. nov. Des. Ruan &amp; Douglas, 2019.</p></tp:treatment-sec><tp:treatment-sec sec-type="remarks" id="SECID0EJHBI"><title>Remarks.</title><p>Specimens examined were from low to middle elevations (0–2500 m), temperate to subtropical mountain evergreen forests in central and south China. Specimens of this <tp:taxon-name><tp:taxon-name-part taxon-name-part-type="genus" reg="Phorocardius"/></tp:taxon-name> species were collected at different environments using variable collecting methods, including flight interception trap (in forests), malaise trap (in forests), sweeping (on shrubs), and light trap (near a hill in suburbs of a city). Specimens came to light traps, or were caught by sweep-netting vegetation in daylight. This suggests that this <tp:taxon-name><tp:taxon-name-part taxon-name-part-type="genus" reg="Phorocardius"/></tp:taxon-name> species is nocturnal and diurnal. This <tp:taxon-name><tp:taxon-name-part taxon-name-part-type="genus" reg="Phorocardius"/></tp:taxon-name> species is known from central China (i.e., the boundary between the Palearctic and Oriental Regions), only one specimen examined is from south China (Oriental Region).</p><p>In the field, this beetle was spotted running on multiple plants. We have observed one live adult in the field with an aphid in its mouthparts. However, individuals taken back to containers in the laboratory were not observed to feed on live aphids presented there. Further evidence is required to learn the adult and larval feeding habits of this <tp:taxon-name><tp:taxon-name-part taxon-name-part-type="genus" reg="Phorocardius"/></tp:taxon-name> species.</p><p>Some of the paratype specimens of <italic><tp:taxon-name><tp:taxon-name-part taxon-name-part-type="genus" reg="Phorocardius">P.</tp:taxon-name-part> <tp:taxon-name-part taxon-name-part-type="species" reg="alterlineatus">alterlineatus</tp:taxon-name-part></tp:taxon-name></italic> sp. nov. Ruan &amp; Douglas were previously misidentified and used for distributional records as <italic><tp:taxon-name><tp:taxon-name-part taxon-name-part-type="genus" reg="Phorocardius">P.</tp:taxon-name-part> <tp:taxon-name-part taxon-name-part-type="species" reg="comptus">comptus</tp:taxon-name-part></tp:taxon-name></italic> in <xref ref-type="bibr" rid="B21">Jiang (1993)</xref> and <xref ref-type="bibr" rid="B22">Jiang and Wang (1999)</xref>. The label information for these specimens is listed as follows. 1♂ (<named-content xmlns:xlink="http://www.w3.org/1999/xlink" content-type="dwc:institutional_code" xlink:type="simple">SZPT</named-content>), labels: 1) Hubei, Wu-dang Mts., Chao-tian-gong (朝天宫), 1982.VII.5; 2) <italic><tp:taxon-name><tp:taxon-name-part taxon-name-part-type="genus" reg="Phorocardius">Phorocardius</tp:taxon-name-part> <tp:taxon-name-part taxon-name-part-type="species" reg="comptus">comptus</tp:taxon-name-part></tp:taxon-name></italic> (Candèze), det. Shihong Jiang 19; 3) 7.30*2.60 cm. • 1♂ (<named-content xmlns:xlink="http://www.w3.org/1999/xlink" content-type="dwc:institutional_code" xlink:type="simple">SZPT</named-content>), labels: 1) Hubei, Wu-dang Mts., Zi-xiao (紫霄), 1982.VII.10; 2) <italic><tp:taxon-name><tp:taxon-name-part taxon-name-part-type="genus" reg="Phorocardius">Phorocardius</tp:taxon-name-part> <tp:taxon-name-part taxon-name-part-type="species" reg="comptus">comptus</tp:taxon-name-part></tp:taxon-name></italic> (Candèze), det. Shihong Jiang 1993. • 1♀ (<named-content xmlns:xlink="http://www.w3.org/1999/xlink" content-type="dwc:institutional_code" xlink:type="simple">SZPT</named-content>), labels: 1) Hubei, Wu-dang Mts., Jin-ding (金顶), 1982.VII.9; 2) <italic><tp:taxon-name><tp:taxon-name-part taxon-name-part-type="genus" reg="Phorocardius">Phorocardius</tp:taxon-name-part> <tp:taxon-name-part taxon-name-part-type="species" reg="comptus">comptus</tp:taxon-name-part></tp:taxon-name></italic> (Candèze), det. Shihong Jiang 1993. • 1♀ (<named-content xmlns:xlink="http://www.w3.org/1999/xlink" content-type="dwc:institutional_code" xlink:type="simple">SZPT</named-content>), labels: 1) Hubei, Wu-dang Mts., Lao-yan (老燕), 1983.VII.2; 2) <italic><tp:taxon-name><tp:taxon-name-part taxon-name-part-type="genus" reg="Phorocardius">Phorocardius</tp:taxon-name-part> <tp:taxon-name-part taxon-name-part-type="species" reg="comptus">comptus</tp:taxon-name-part></tp:taxon-name></italic> (Candèze), det. Shihong Jiang 1993. • 1♀ (<named-content xmlns:xlink="http://www.w3.org/1999/xlink" content-type="dwc:institutional_code" xlink:type="simple">SZPT</named-content>), labels: 1) Hubei, Wu-dang Mts., Nan-yan (南岩), 1983.VII.2; 2) <italic><tp:taxon-name><tp:taxon-name-part taxon-name-part-type="genus" reg="Phorocardius">Phorocardius</tp:taxon-name-part> <tp:taxon-name-part taxon-name-part-type="species" reg="comptus">comptus</tp:taxon-name-part></tp:taxon-name></italic> (Candèze), det. Shihong Jiang 1991.</p><fig id="F3" position="float" orientation="portrait"><object-id xmlns:xlink="http://www.w3.org/1999/xlink" content-type="doi" xlink:type="simple">10.3897/zookeys.993.53805.figure3</object-id><object-id xmlns:xlink="http://www.w3.org/1999/xlink" content-type="arpha" xlink:type="simple">0238BC0A-1994-508F-BE38-D6CB2F280BCA</object-id><label>Figure 3.</label><caption><p><italic><tp:taxon-name><tp:taxon-name-part taxon-name-part-type="genus" reg="Phorocardius">Phorocardius</tp:taxon-name-part> <tp:taxon-name-part taxon-name-part-type="species" reg="alterlineatus">alterlineatus</tp:taxon-name-part></tp:taxon-name></italic> Ruan &amp; Douglas, sp. nov. <bold>A</bold> male head, frontal view (paratype) <bold>B</bold> male pronotum, dorsal view (paratype) <bold>C</bold> male on foliage (indoors; holotype) <bold>D</bold> female head, frontal view (paratype) <bold>E</bold> female pronotum, dorsal view (paratype) <bold>F</bold> female on foliage (indoors; paratype; collected from Shaanxi, Yan-an).</p></caption><graphic xmlns:xlink="http://www.w3.org/1999/xlink" xlink:href="zookeys-993-047-g003.jpg" position="float" orientation="portrait" xlink:type="simple" id="oo_475435.jpg"><uri content-type="original_file" xlink:type="simple">https://binary.pensoft.net/fig/475435</uri></graphic></fig></tp:treatment-sec><tp:treatment-sec><!--Section generated to contain objects referenced in tp:taxon-treatment.--><fig id="F23" position="float" orientation="portrait"><object-id xmlns:xlink="http://www.w3.org/1999/xlink" content-type="doi" xlink:type="simple">10.3897/zookeys.993.53805.figure23</object-id><object-id xmlns:xlink="http://www.w3.org/1999/xlink" content-type="arpha" xlink:type="simple">1BFEF6C2-83F8-5099-88D0-25CED6C6D078</object-id><label>Figure 23.</label><caption><p>Shape of supraantennal carina of Chinese <italic><tp:taxon-name><tp:taxon-name-part taxon-name-part-type="genus" reg="Phorocardius">Phorocardius</tp:taxon-name-part> </tp:taxon-name> species</italic>. Arrows indicating supraantennal carina forked near eye. <bold>A</bold><italic><tp:taxon-name><tp:taxon-name-part taxon-name-part-type="genus" reg="Phorocardius">P.</tp:taxon-name-part> <tp:taxon-name-part taxon-name-part-type="species" reg="alterlineatus">alterlineatus</tp:taxon-name-part></tp:taxon-name></italic> Ruan &amp; Douglas, sp. nov. <bold>B</bold><italic><tp:taxon-name><tp:taxon-name-part taxon-name-part-type="genus" reg="Phorocardius">P.</tp:taxon-name-part> <tp:taxon-name-part taxon-name-part-type="species" reg="flavistriolatus">flavistriolatus</tp:taxon-name-part></tp:taxon-name></italic> Ruan &amp; Douglas, sp. nov. <bold>C</bold><italic><tp:taxon-name><tp:taxon-name-part taxon-name-part-type="genus" reg="Phorocardius">P.</tp:taxon-name-part> <tp:taxon-name-part taxon-name-part-type="species" reg="florentini">florentini</tp:taxon-name-part></tp:taxon-name></italic>. <bold>D</bold><italic><tp:taxon-name><tp:taxon-name-part taxon-name-part-type="genus" reg="Phorocardius">P.</tp:taxon-name-part> <tp:taxon-name-part taxon-name-part-type="species" reg="magnus">magnus</tp:taxon-name-part></tp:taxon-name></italic>. <bold>E</bold><italic><tp:taxon-name><tp:taxon-name-part taxon-name-part-type="genus" reg="Phorocardius">P.</tp:taxon-name-part> <tp:taxon-name-part taxon-name-part-type="species" reg="manuleatus">manuleatus</tp:taxon-name-part></tp:taxon-name></italic>. <bold>F</bold><italic><tp:taxon-name><tp:taxon-name-part taxon-name-part-type="genus" reg="Phorocardius">P.</tp:taxon-name-part> <tp:taxon-name-part taxon-name-part-type="species" reg="minutus">minutus</tp:taxon-name-part></tp:taxon-name></italic> Ruan &amp; Douglas, sp. nov. <bold>G</bold><italic><tp:taxon-name><tp:taxon-name-part taxon-name-part-type="genus" reg="Phorocardius">P.</tp:taxon-name-part> <tp:taxon-name-part taxon-name-part-type="species" reg="rufiposterus">rufiposterus</tp:taxon-name-part></tp:taxon-name></italic> Ruan &amp; Douglas, sp. nov. <bold>H</bold><italic><tp:taxon-name><tp:taxon-name-part taxon-name-part-type="genus" reg="Phorocardius">P.</tp:taxon-name-part> <tp:taxon-name-part taxon-name-part-type="species" reg="unguicularis">unguicularis</tp:taxon-name-part></tp:taxon-name></italic>. <bold>I</bold><italic><tp:taxon-name><tp:taxon-name-part taxon-name-part-type="genus" reg="Phorocardius">P.</tp:taxon-name-part> <tp:taxon-name-part taxon-name-part-type="species" reg="yunnanensis">yunnanensis</tp:taxon-name-part></tp:taxon-name></italic> Ruan &amp; Douglas, sp. nov. <bold>J</bold><italic><tp:taxon-name><tp:taxon-name-part taxon-name-part-type="genus" reg="Phorocardius">P.</tp:taxon-name-part> <tp:taxon-name-part taxon-name-part-type="species" reg="zhiweii">zhiweii</tp:taxon-name-part></tp:taxon-name></italic> Ruan, Douglas &amp; Qiu, sp. nov. <bold>K</bold> head, frontal-lateral view, arrows indicating forked supraantennal carina.</p></caption><graphic xmlns:xlink="http://www.w3.org/1999/xlink" xlink:href="zookeys-993-047-g023.jpg" position="float" orientation="portrait" xlink:type="simple" id="oo_475457.jpg"><uri content-type="original_file" xlink:type="simple">https://binary.pensoft.net/fig/475457</uri></graphic></fig><fig id="F24" position="float" orientation="portrait"><object-id xmlns:xlink="http://www.w3.org/1999/xlink" content-type="doi" xlink:type="simple">10.3897/zookeys.993.53805.figure24</object-id><object-id xmlns:xlink="http://www.w3.org/1999/xlink" content-type="arpha" xlink:type="simple">B5DF198B-D06E-59BF-B4A1-CC6786FDC355</object-id><label>Figure 24.</label><caption><p>Lateral view of prosternal process and mesosternum of Chinese <italic><tp:taxon-name><tp:taxon-name-part taxon-name-part-type="genus" reg="Phorocardius">Phorocardius</tp:taxon-name-part></tp:taxon-name></italic><tp:taxon-name><tp:taxon-name-part taxon-name-part-type="genus" reg="Phorocardius"/></tp:taxon-name> species. Upper green arrows indicating shape of posterior end of prosternal process; lower red arrows indicating projections (absent or present) on posterior edge of mesosternum (i.e., on anteroventral angle of mesosternal fossa according to <xref ref-type="bibr" rid="B11">Douglas 2003</xref>). <bold>A</bold><italic><tp:taxon-name><tp:taxon-name-part taxon-name-part-type="genus" reg="Phorocardius">P.</tp:taxon-name-part> <tp:taxon-name-part taxon-name-part-type="species" reg="alterlineatus">alterlineatus</tp:taxon-name-part></tp:taxon-name></italic> Ruan &amp; Douglas, sp. nov. <bold>B</bold><italic><tp:taxon-name><tp:taxon-name-part taxon-name-part-type="genus" reg="Phorocardius">P.</tp:taxon-name-part> <tp:taxon-name-part taxon-name-part-type="species" reg="flavistriolatus">flavistriolatus</tp:taxon-name-part></tp:taxon-name></italic> Ruan &amp; Douglas, sp. nov. <bold>C</bold><italic><tp:taxon-name><tp:taxon-name-part taxon-name-part-type="genus" reg="Phorocardius">P.</tp:taxon-name-part> <tp:taxon-name-part taxon-name-part-type="species" reg="florentini">florentini</tp:taxon-name-part></tp:taxon-name></italic>. <bold>D</bold><italic><tp:taxon-name><tp:taxon-name-part taxon-name-part-type="genus" reg="Phorocardius">P.</tp:taxon-name-part> <tp:taxon-name-part taxon-name-part-type="species" reg="magnus">magnus</tp:taxon-name-part></tp:taxon-name></italic>. <bold>E</bold><italic><tp:taxon-name><tp:taxon-name-part taxon-name-part-type="genus" reg="Phorocardius">P.</tp:taxon-name-part> <tp:taxon-name-part taxon-name-part-type="species" reg="manuleatus">manuleatus</tp:taxon-name-part></tp:taxon-name></italic>. <bold>F</bold><italic><tp:taxon-name><tp:taxon-name-part taxon-name-part-type="genus" reg="Phorocardius">P.</tp:taxon-name-part> <tp:taxon-name-part taxon-name-part-type="species" reg="minutus">minutus</tp:taxon-name-part></tp:taxon-name></italic> Ruan &amp; Douglas, sp. nov. <bold>G</bold><italic><tp:taxon-name><tp:taxon-name-part taxon-name-part-type="genus" reg="Phorocardius">P.</tp:taxon-name-part> <tp:taxon-name-part taxon-name-part-type="species" reg="rufiposterus">rufiposterus</tp:taxon-name-part></tp:taxon-name></italic> Ruan &amp; Douglas, sp. nov. <bold>H</bold><italic><tp:taxon-name><tp:taxon-name-part taxon-name-part-type="genus" reg="Phorocardius">P.</tp:taxon-name-part> <tp:taxon-name-part taxon-name-part-type="species" reg="unguicularis">unguicularis</tp:taxon-name-part></tp:taxon-name></italic>. <bold>I</bold><italic><tp:taxon-name><tp:taxon-name-part taxon-name-part-type="genus" reg="Phorocardius">P.</tp:taxon-name-part> <tp:taxon-name-part taxon-name-part-type="species" reg="yunnanensis">yunnanensis</tp:taxon-name-part></tp:taxon-name></italic> Ruan &amp; Douglas, sp. nov. <bold>J</bold><italic><tp:taxon-name><tp:taxon-name-part taxon-name-part-type="genus" reg="Phorocardius">P.</tp:taxon-name-part> <tp:taxon-name-part taxon-name-part-type="species" reg="zhiweii">zhiweii</tp:taxon-name-part></tp:taxon-name></italic> Ruan, Douglas &amp; Qiu, sp. nov.</p></caption><graphic xmlns:xlink="http://www.w3.org/1999/xlink" xlink:href="zookeys-993-047-g024.jpg" position="float" orientation="portrait" xlink:type="simple" id="oo_475458.jpg"><uri content-type="original_file" xlink:type="simple">https://binary.pensoft.net/fig/475458</uri></graphic></fig><fig id="F25" position="float" orientation="portrait"><object-id xmlns:xlink="http://www.w3.org/1999/xlink" content-type="doi" xlink:type="simple">10.3897/zookeys.993.53805.figure25</object-id><object-id xmlns:xlink="http://www.w3.org/1999/xlink" content-type="arpha" xlink:type="simple">C6DBFD31-7686-5D8E-AB5A-FF7DD0405A0B</object-id><label>Figure 25.</label><caption><p>Ventral view of pro- and mesothorax of Chinese <italic><tp:taxon-name><tp:taxon-name-part taxon-name-part-type="genus" reg="Phorocardius">Phorocardius</tp:taxon-name-part></tp:taxon-name></italic><tp:taxon-name><tp:taxon-name-part taxon-name-part-type="genus" reg="Phorocardius"/></tp:taxon-name> species. Showing shape of ventral surface of prosternal process (upper, yellow dashed line), mesepisternum (middle, green arrow and dashed line) and projections on posterior edge of mesosternum (lower, red arrow and solid line) middle, green arrows indicating anterior-mesal angle of mesepisternum. <bold>A</bold><italic><tp:taxon-name><tp:taxon-name-part taxon-name-part-type="genus" reg="Phorocardius">P.</tp:taxon-name-part> <tp:taxon-name-part taxon-name-part-type="species" reg="alterlineatus">alterlineatus</tp:taxon-name-part></tp:taxon-name></italic> Ruan &amp; Douglas, sp. nov. <bold>B</bold><italic><tp:taxon-name><tp:taxon-name-part taxon-name-part-type="genus" reg="Phorocardius">P.</tp:taxon-name-part> <tp:taxon-name-part taxon-name-part-type="species" reg="flavistriolatus">flavistriolatus</tp:taxon-name-part></tp:taxon-name></italic> Ruan &amp; Douglas, sp. nov. <bold>C</bold><italic><tp:taxon-name><tp:taxon-name-part taxon-name-part-type="genus" reg="Phorocardius">P.</tp:taxon-name-part> <tp:taxon-name-part taxon-name-part-type="species" reg="florentini">florentini</tp:taxon-name-part></tp:taxon-name></italic>. <bold>D</bold><italic><tp:taxon-name><tp:taxon-name-part taxon-name-part-type="genus" reg="Phorocardius">P.</tp:taxon-name-part> <tp:taxon-name-part taxon-name-part-type="species" reg="magnus">magnus</tp:taxon-name-part></tp:taxon-name></italic>. <bold>E</bold><italic><tp:taxon-name><tp:taxon-name-part taxon-name-part-type="genus" reg="Phorocardius">P.</tp:taxon-name-part> <tp:taxon-name-part taxon-name-part-type="species" reg="manuleatus">manuleatus</tp:taxon-name-part></tp:taxon-name></italic>. <bold>F</bold><italic><tp:taxon-name><tp:taxon-name-part taxon-name-part-type="genus" reg="Phorocardius">P.</tp:taxon-name-part> <tp:taxon-name-part taxon-name-part-type="species" reg="minutus">minutus</tp:taxon-name-part></tp:taxon-name></italic> Ruan &amp; Douglas, sp. nov. <bold>G</bold><italic><tp:taxon-name><tp:taxon-name-part taxon-name-part-type="genus" reg="Phorocardius">P.</tp:taxon-name-part> <tp:taxon-name-part taxon-name-part-type="species" reg="rufiposterus">rufiposterus</tp:taxon-name-part></tp:taxon-name></italic> Ruan &amp; Douglas, sp. nov. <bold>H</bold><italic><tp:taxon-name><tp:taxon-name-part taxon-name-part-type="genus" reg="Phorocardius">P.</tp:taxon-name-part> <tp:taxon-name-part taxon-name-part-type="species" reg="unguicularis">unguicularis</tp:taxon-name-part></tp:taxon-name></italic>. <bold>I</bold><italic><tp:taxon-name><tp:taxon-name-part taxon-name-part-type="genus" reg="Phorocardius">P.</tp:taxon-name-part> <tp:taxon-name-part taxon-name-part-type="species" reg="zhiweii">zhiweii</tp:taxon-name-part></tp:taxon-name></italic> Ruan, Douglas &amp; Qiu, sp. nov.</p></caption><graphic xmlns:xlink="http://www.w3.org/1999/xlink" xlink:href="zookeys-993-047-g025.jpg" position="float" orientation="portrait" xlink:type="simple" id="oo_475459.jpg"><uri content-type="original_file" xlink:type="simple">https://binary.pensoft.net/fig/475459</uri></graphic></fig><fig id="F26" position="float" orientation="portrait"><object-id xmlns:xlink="http://www.w3.org/1999/xlink" content-type="doi" xlink:type="simple">10.3897/zookeys.993.53805.figure26</object-id><object-id xmlns:xlink="http://www.w3.org/1999/xlink" content-type="arpha" xlink:type="simple">1882EA00-F47E-5818-9DB4-6E64DDFE75FF</object-id><label>Figure 26.</label><caption><p>Female abdominal ventrite V in Chinese <italic><tp:taxon-name><tp:taxon-name-part taxon-name-part-type="genus" reg="Phorocardius">Phorocardius</tp:taxon-name-part></tp:taxon-name></italic><tp:taxon-name><tp:taxon-name-part taxon-name-part-type="genus" reg="Phorocardius"/></tp:taxon-name> species (ventral view). <bold>A</bold><italic><tp:taxon-name><tp:taxon-name-part taxon-name-part-type="genus" reg="Phorocardius">P.</tp:taxon-name-part> <tp:taxon-name-part taxon-name-part-type="species" reg="alterlineatus">alterlineatus</tp:taxon-name-part></tp:taxon-name></italic> Ruan &amp; Douglas, sp. nov. <bold>B</bold><italic><tp:taxon-name><tp:taxon-name-part taxon-name-part-type="genus" reg="Phorocardius">P.</tp:taxon-name-part> <tp:taxon-name-part taxon-name-part-type="species" reg="flavistriolatus">flavistriolatus</tp:taxon-name-part></tp:taxon-name></italic> Ruan &amp; Douglas, sp. nov. <bold>C</bold><italic><tp:taxon-name><tp:taxon-name-part taxon-name-part-type="genus" reg="Phorocardius">P.</tp:taxon-name-part> <tp:taxon-name-part taxon-name-part-type="species" reg="florentini">florentini</tp:taxon-name-part></tp:taxon-name></italic>. <bold>D</bold><italic><tp:taxon-name><tp:taxon-name-part taxon-name-part-type="genus" reg="Phorocardius">P.</tp:taxon-name-part> <tp:taxon-name-part taxon-name-part-type="species" reg="magnus">magnus</tp:taxon-name-part></tp:taxon-name></italic>. <bold>E</bold><italic><tp:taxon-name><tp:taxon-name-part taxon-name-part-type="genus" reg="Phorocardius">P.</tp:taxon-name-part> <tp:taxon-name-part taxon-name-part-type="species" reg="manuleatus">manuleatus</tp:taxon-name-part></tp:taxon-name></italic><bold>F</bold><italic><tp:taxon-name><tp:taxon-name-part taxon-name-part-type="genus" reg="Phorocardius">P.</tp:taxon-name-part> <tp:taxon-name-part taxon-name-part-type="species" reg="rufiposterus">rufiposterus</tp:taxon-name-part></tp:taxon-name></italic> Ruan &amp; Douglas, sp. nov. <bold>G</bold><italic><tp:taxon-name><tp:taxon-name-part taxon-name-part-type="genus" reg="Phorocardius">P.</tp:taxon-name-part> <tp:taxon-name-part taxon-name-part-type="species" reg="unguicularis">unguicularis</tp:taxon-name-part></tp:taxon-name></italic><bold>H</bold><italic><tp:taxon-name><tp:taxon-name-part taxon-name-part-type="genus" reg="Phorocardius">P.</tp:taxon-name-part> <tp:taxon-name-part taxon-name-part-type="species" reg="yunnanensis">yunnanensis</tp:taxon-name-part></tp:taxon-name></italic> Ruan &amp; Douglas, sp. nov, arrows showing incisions near apex.</p></caption><graphic xmlns:xlink="http://www.w3.org/1999/xlink" xlink:href="zookeys-993-047-g026.jpg" position="float" orientation="portrait" xlink:type="simple" id="oo_475460.jpg"><uri content-type="original_file" xlink:type="simple">https://binary.pensoft.net/fig/475460</uri></graphic></fig></tp:treatment-sec><ref-list><ref id="B11"><mixed-citation xmlns:xlink="http://www.w3.org/1999/xlink" xlink:type="simple"><person-group><name name-style="western"><surname>Douglas</surname><given-names>HB</given-names></name></person-group> (<year>2003</year>) <article-title>Revision of the <italic><tp:taxon-name><tp:taxon-name-part taxon-name-part-type="genus">Cardiophorus</tp:taxon-name-part></tp:taxon-name></italic> (<tp:taxon-name><tp:taxon-name-part taxon-name-part-type="order">Coleoptera</tp:taxon-name-part></tp:taxon-name>: <tp:taxon-name><tp:taxon-name-part taxon-name-part-type="family">Elateridae</tp:taxon-name-part></tp:taxon-name>) <tp:taxon-name><tp:taxon-name-part taxon-name-part-type="genus"/></tp:taxon-name> species of eastern Canada and United States of America.</article-title><source>The Canadian Entomologist</source><volume>135</volume>: <fpage>493</fpage>–<lpage>548</lpage>. <ext-link xlink:type="simple" ext-link-type="doi" xlink:href="10.4039/n02-003">https://doi.org/10.4039/n02-003</ext-link></mixed-citation></ref><ref id="B12"><mixed-citation xmlns:xlink="http://www.w3.org/1999/xlink" xlink:type="simple"><person-group><name name-style="western"><surname>Douglas</surname><given-names>HB</given-names></name></person-group> (<year>2011</year>) <article-title>Phylogenetic relationships of <tp:taxon-name><tp:taxon-name-part taxon-name-part-type="family">Elateridae</tp:taxon-name-part></tp:taxon-name> inferred from adult morphology, with special reference to the position of <tp:taxon-name><tp:taxon-name-part taxon-name-part-type="subfamily">Cardiophorinae</tp:taxon-name-part></tp:taxon-name>.</article-title><source>Zootaxa</source><volume>2900</volume>: <fpage>1</fpage>–<lpage>45</lpage>. <ext-link xlink:type="simple" ext-link-type="doi" xlink:href="10.11646/zootaxa.2900.1.1">https://doi.org/10.11646/zootaxa.2900.1.1</ext-link></mixed-citation></ref><ref id="B13"><mixed-citation xmlns:xlink="http://www.w3.org/1999/xlink" xlink:type="simple"><person-group><name name-style="western"><surname>Douglas</surname><given-names>HB</given-names></name></person-group> (<year>2017</year>) <article-title>World reclassification of the <tp:taxon-name><tp:taxon-name-part taxon-name-part-type="subfamily">Cardiophorinae</tp:taxon-name-part></tp:taxon-name> (<tp:taxon-name><tp:taxon-name-part taxon-name-part-type="order">Coleoptera</tp:taxon-name-part></tp:taxon-name>, <tp:taxon-name><tp:taxon-name-part taxon-name-part-type="family">Elateridae</tp:taxon-name-part></tp:taxon-name>), based on phylogenetic analyses of morphological characters.</article-title><source>ZooKeys</source><volume>655</volume>: <fpage>1</fpage>–<lpage>130</lpage>. <ext-link xlink:type="simple" ext-link-type="doi" xlink:href="10.3897/zookeys.655.11894">https://doi.org/10.3897/zookeys.655.11894</ext-link></mixed-citation></ref><ref id="B21"><mixed-citation xmlns:xlink="http://www.w3.org/1999/xlink" xlink:type="simple"><person-group><name name-style="western"><surname>Jiang</surname><given-names>S</given-names></name></person-group> (<year>1993</year>) <source>A catalogue of the insect specimens preserved in the Insect Collection of Huazhong Agricultural University.</source><publisher-name>Beijing Agricultural Press</publisher-name>, <publisher-loc>Beijing</publisher-loc>, <size units="page">135 pp</size>.</mixed-citation></ref><ref id="B22"><mixed-citation xmlns:xlink="http://www.w3.org/1999/xlink" xlink:type="simple"><person-group><name name-style="western"><surname>Jiang</surname><given-names>S</given-names></name><name name-style="western"><surname>Wang</surname><given-names>S</given-names></name></person-group> (<year>1999</year>) <source>Economic click beetle fauna of China (<tp:taxon-name><tp:taxon-name-part taxon-name-part-type="order">Coleoptera</tp:taxon-name-part></tp:taxon-name>: <tp:taxon-name><tp:taxon-name-part taxon-name-part-type="family">Elateridae</tp:taxon-name-part></tp:taxon-name>).</source><publisher-name>China Agriculture Press</publisher-name>, <publisher-loc>Beijing</publisher-loc>, <size units="page">195 pp</size>.</mixed-citation></ref></ref-list></tp:taxon-treatment>
