# Supplementary material for: Revision of Chinese Phorocardius species (Coleoptera, Elateridae, Cardiophorinae)
Source: Zookeys. 2020 Nov 16;993:47–120. doi: 10.3897/zookeys.993.53805 (PMC7683496; doi:10.3897/zookeys.993.53805)
Supplement: XML Treatment for Phorocardius flavistriolatus [file zookeys.993.53805-treatment3.xml]

<!DOCTYPE tp:taxon-treatment
  PUBLIC "-//TaxonX//DTD Taxonomic Treatment Publishing DTD v0 20100105//EN" "tax-treatment-NSO.dtd">
<tp:taxon-treatment xmlns:tp="http://www.plazi.org/taxpub"><tp:treatment-meta><kwd-group><label>Taxon classification</label><kwd><named-content xmlns:xlink="http://www.w3.org/1999/xlink" content-type="kingdom">Animalia</named-content></kwd><kwd><named-content xmlns:xlink="http://www.w3.org/1999/xlink" content-type="order">Coleoptera</named-content></kwd><kwd><named-content xmlns:xlink="http://www.w3.org/1999/xlink" content-type="family">Elateridae</named-content></kwd></kwd-group><mixed-citation publication-type="journal"><person-group><name><surname>Ruan</surname><given-names>Yongying</given-names></name><name><surname>Douglas</surname><given-names>Hume B.</given-names></name><name><surname>Qiu</surname><given-names>Lu</given-names></name><name><surname>Chen</surname><given-names>Xiaoqin</given-names></name><name><surname>Jiang</surname><given-names>Shihong</given-names></name></person-group><article-title>Revision of Chinese <italic><tp:taxon-name><tp:taxon-name-part taxon-name-part-type="genus" reg="Phorocardius">Phorocardius</tp:taxon-name-part></tp:taxon-name></italic><tp:taxon-name><tp:taxon-name-part taxon-name-part-type="genus" reg="Phorocardius"/></tp:taxon-name> species (<tp:taxon-name><tp:taxon-name-part taxon-name-part-type="order">Coleoptera</tp:taxon-name-part></tp:taxon-name>, <tp:taxon-name><tp:taxon-name-part taxon-name-part-type="family">Elateridae</tp:taxon-name-part></tp:taxon-name>, <tp:taxon-name><tp:taxon-name-part taxon-name-part-type="subfamily">Cardiophorinae</tp:taxon-name-part></tp:taxon-name>)</article-title><source>Zookeys</source><day>16</day><month>11</month><year>2020</year><volume>993</volume><fpage>47</fpage><lpage>120</lpage><pub-id pub-id-type="doi">10.3897/zookeys.993.53805</pub-id></mixed-citation></tp:treatment-meta><tp:nomenclature><label>2.</label><tp:taxon-name><object-id xmlns:xlink="http://www.w3.org/1999/xlink" content-type="arpha" xlink:type="simple">2D697954-5C8A-5643-99F7-12FAD8E28B63</object-id>
              <tp:taxon-name-part taxon-name-part-type="genus" reg="Phorocardius">Phorocardius</tp:taxon-name-part>
              <tp:taxon-name-part taxon-name-part-type="species" reg="flavistriolatus">flavistriolatus</tp:taxon-name-part>
              <object-id xmlns:xlink="http://www.w3.org/1999/xlink" content-type="zoobank" xlink:type="simple">http://zoobank.org/64BB27C0-B42E-40C7-A0AD-5CE7217C549B</object-id>
            </tp:taxon-name><tp:taxon-authority>Ruan &amp; Douglas</tp:taxon-authority><tp:taxon-status xmlns:xlink="http://www.w3.org/1999/xlink" xlink:type="simple">sp. nov.</tp:taxon-status><xref ref-type="fig" rid="F4">Figs 4</xref><xref ref-type="fig" rid="F5">, 5</xref><xref ref-type="fig" rid="F6">, 6</xref><xref ref-type="fig" rid="F23">, 23B</xref><xref ref-type="fig" rid="F24">, 24B</xref><xref ref-type="fig" rid="F25">, 25B</xref><xref ref-type="fig" rid="F26">, 26B</xref></tp:nomenclature><tp:treatment-sec sec-type="type locality" id="SECID0E2PBI"><title>Type locality.</title><p>China: Henan Prov., Nan-Yang City, Bao-tian-man National Nature Reserve.</p></tp:treatment-sec><tp:treatment-sec sec-type="etymology" id="SECID0EAQBI"><title>Etymology.</title><p>The name of this <tp:taxon-name><tp:taxon-name-part taxon-name-part-type="genus" reg="Phorocardius"/></tp:taxon-name> species is derived from the yellow stripes on its elytra.</p></tp:treatment-sec><tp:treatment-sec sec-type="distribution" id="SECID0EPQBI"><title>Distribution.</title><p>Central China (Henan, Shaanxi, Sichuan).</p></tp:treatment-sec><tp:treatment-sec sec-type="Differential diagnosis" id="SECID0EUQBI"><title>Differential diagnosis.</title><p>Body length 7.0–12 mm; integument dark brown (non-metallic), each elytron with a longitudinal yellow stripe covering basal half of interstria IV and interstriae V to VII. Prothorax: procoxal cavities open; prosternal process not strongly narrowed from anterior base posterad to ventral apex in ventral view, ventral apex straight to slightly concave. Pterothorax: scutellar shield with posterior apex pointed. Tarsal claw with ventral apex not smaller than dorsal apex. Male genitalia: paramere without preapical lateral expansion, with apical mesal callus present. Female: apex of last abdominal ventrite (ventrite V) simple, not emarginate at apex.</p><p>This <tp:taxon-name><tp:taxon-name-part taxon-name-part-type="genus" reg="Phorocardius"/></tp:taxon-name> species is unique in its longitudinal yellow elytral maculation, aedeagus with apical fourth of paramere compressed and gradually narrowing towards apex, and with apical mesal part of paramere turned ventrad (Fig. <xref ref-type="fig" rid="F6">6</xref>).</p><p><italic><tp:taxon-name><tp:taxon-name-part taxon-name-part-type="genus" reg="Phorocardius">Phorocardius</tp:taxon-name-part> <tp:taxon-name-part taxon-name-part-type="species" reg="flavistriolatus">flavistriolatus</tp:taxon-name-part></tp:taxon-name></italic> Ruan &amp; Douglas, sp. nov. resembles <italic><tp:taxon-name><tp:taxon-name-part taxon-name-part-type="genus" reg="Phorocardius">P.</tp:taxon-name-part> <tp:taxon-name-part taxon-name-part-type="species" reg="comptus">comptus</tp:taxon-name-part></tp:taxon-name></italic> in having a longitudinal yellow stripe on each elytron. They can be separated by the following combination of characters: in <italic><tp:taxon-name><tp:taxon-name-part taxon-name-part-type="genus" reg="Phorocardius">P.</tp:taxon-name-part> <tp:taxon-name-part taxon-name-part-type="species" reg="flavistriolatus">flavistriolatus</tp:taxon-name-part></tp:taxon-name></italic> Ruan &amp; Douglas, sp. nov., each elytron with a longitudinal yellow stripe covering basal half of interstria IV and interstriae V–VII, interstria VIII is entirely brown-black; female with pronotum not strongly enlarged, sides of pronotum only gently convex, width of pronotum to elytra ratio ca. 0.83–0.85, and proximal sclerites of bursa copulatrix with deep basal emargination; while in <italic><tp:taxon-name><tp:taxon-name-part taxon-name-part-type="genus" reg="Phorocardius">P.</tp:taxon-name-part> <tp:taxon-name-part taxon-name-part-type="species" reg="comptus">comptus</tp:taxon-name-part></tp:taxon-name></italic>, each elytron with a longitudinal yellow stripe covering interstriae V–VIII, interstria IV is entirely black; female with pronotum strongly enlarged, sides of pronotum strongly convex, width of pronotum to elytra ratio ca. 0.90–0.92 (measured in two specimens), and proximal sclerites of bursa copulatrix without basal emargination or with emargination narrower than 1/3 width of sclerite. The aedeagus of <italic><tp:taxon-name><tp:taxon-name-part taxon-name-part-type="genus" reg="Phorocardius">P.</tp:taxon-name-part> <tp:taxon-name-part taxon-name-part-type="species" reg="flavistriolatus">flavistriolatus</tp:taxon-name-part></tp:taxon-name></italic> Ruan &amp; Douglas, sp. nov. has parameres with no apical or preapical expansion, with apical mesal callus present; while <italic><tp:taxon-name><tp:taxon-name-part taxon-name-part-type="genus" reg="Phorocardius">P.</tp:taxon-name-part> <tp:taxon-name-part taxon-name-part-type="species" reg="comptus">comptus</tp:taxon-name-part></tp:taxon-name></italic> has acute apical lateral expansions, without apical mesal callus.</p><p><italic><tp:taxon-name><tp:taxon-name-part taxon-name-part-type="genus" reg="Phorocardius">Phorocardius</tp:taxon-name-part> <tp:taxon-name-part taxon-name-part-type="species" reg="flavistriolatus">flavistriolatus</tp:taxon-name-part></tp:taxon-name></italic> Ruan &amp; Douglas, sp. nov. is similar to <italic><tp:taxon-name><tp:taxon-name-part taxon-name-part-type="genus" reg="Phorocardius">P.</tp:taxon-name-part> <tp:taxon-name-part taxon-name-part-type="species" reg="alterlineatus">alterlineatus</tp:taxon-name-part></tp:taxon-name></italic> Ruan &amp; Douglas, sp. nov. in having yellow stripes on the elytra. However, they can be separated by the following characters: in <italic><tp:taxon-name><tp:taxon-name-part taxon-name-part-type="genus" reg="Phorocardius">P.</tp:taxon-name-part> <tp:taxon-name-part taxon-name-part-type="species" reg="flavistriolatus">flavistriolatus</tp:taxon-name-part></tp:taxon-name></italic> Ruan &amp; Douglas, sp. nov., in lateral view, aedeagus with equal breadth from base to apical fifth, only slightly narrowed at apical fifth; apex of median lobe truncate to broadly rounded in ventral view; and each elytron with a single broad stripe covering basal half of interstria IV and interstriae V–VII; while in <italic><tp:taxon-name><tp:taxon-name-part taxon-name-part-type="genus" reg="Phorocardius">P.</tp:taxon-name-part> <tp:taxon-name-part taxon-name-part-type="species" reg="alterlineatus">alterlineatus</tp:taxon-name-part></tp:taxon-name></italic> Ruan &amp; Douglas, sp. nov., aedeagus gradually narrowed from base to apex in lateral view; apex of median lobe narrowly rounded in ventral view; and each elytron with three slender longitudinal stripes present separately on interstriae III, V, and VII, which partly merged near base and apex.</p></tp:treatment-sec><tp:treatment-sec sec-type="description" id="SECID0E1UBI"><title>Description.</title><p>(based on all type specimens) Body brown-black, matt; antennae and legs paler, brown to yellow-brown. Head brown-black. Pronotum brown-black, with posterior edge brown. Scutellar shield brown-black. Elytra brown-black, each elytron with a longitudinal yellow stripe covering basal half of interstria IV and interstriae V to VII, epipleura orange at base, dark orange on remainder. Ventral surface entirely brown-black. Body with yellow-grey pubescence.</p></tp:treatment-sec><tp:treatment-sec sec-type="description" id="SECID0E6UBI"><title>Measurements.</title><p>(based on all type specimens) Male body length 7.1–9.6 mm, width 2.2–2.9 mm. Female body length 8.0–11.0 mm, width 2.7–3.7 mm. Body length to width ratio 2.9–3.0. Pronotal width to length ratio 1.1–1.2. Pronotal width to body width ratio 0.82–0.85. Elytral length to pronotal length ratio 2.6–2.7; elytron length to width ratio 3.9–4.2.</p><p><bold><italic>Head</italic>.</bold> Frons and vertex punctures with interspaces 0.5–1.0 × average puncture diameter; punctures sparser at centre of vertex. Frontal carina in frontal view convex, not straight. Distance between eyes to width of eye ratio 3.6–3.9. Antenna barely extending beyond posterior angle of pronotum. Antenna length to body length ratio, in male 0.39–0.41, in female 0.36–0.38. Proportions of antennomere lengths: 100 (scape); 52–60; 71–73; 71–73; 72–76; 72–76; 72–76; 73–78; 73–78; 73–78; 90–100.</p><p><bold><italic>Prothorax</italic>.</bold> Pronotum in dorsal view: sides evenly convex from anterior edge to constriction near posterior fourth, nearly straight at posterior fourth, widest near posterior third; posterior angles with lateral sides almost straight, not bulged; surface with interspaces between punctures 1–2 × average puncture diameter. In ventral view, ventral surface of prosternal process with sides carinate and slightly and gradually narrow from anterior to mid-length, parallel from mid-length to apex, with apex slightly convex to almost straight. In lateral view, prosternal process with ventral surface curved slightly dorsad; posterior end weakly concave or not (Fig. <xref ref-type="fig" rid="F24">24B</xref>, upper arrow). Procoxal cavities open.</p><p><bold><italic>Pterothorax</italic></bold> (Figs <xref ref-type="fig" rid="F24">24B</xref>, <xref ref-type="fig" rid="F25">25B</xref>). Mesepisternum in ventral view with antero-mesal corner angulate (Fig. <xref ref-type="fig" rid="F25">25B</xref>, upper (green) arrow). Projections on posterior edge of mesosternum: in ventral view present (Fig. <xref ref-type="fig" rid="F25">25B</xref>, lower (red) arrow); in lateral view present, acute, strongly produced anteriorly (Fig. <xref ref-type="fig" rid="F24">24B</xref>, lower (red) arrow). Scutellar shield: width to length ratio 0.84–0.9; anterolateral edges slightly sinuate; posterior apex pointed. Elytra: upper edge of epipleura with minute serrations.</p><p><bold><italic>Legs</italic>.</bold> Length ratio of metatarsomeres I–V (excluding claws): 100; 77–81; 65–69; 48–60; 121–123. Claw with ventral apex almost as large as dorsal apex.</p><p><bold><italic>Abdomen</italic>.</bold> Lateral edges of visible abdominal ventrites I–V with minute serrations.</p><p><bold><italic>Male genitalia</italic></bold> (Fig. <xref ref-type="fig" rid="F4">4F–P</xref>). Robust from ventral and lateral views. Median lobe in ventral view with ridge along midline; narrowed from base to basal third, parallel-sided from basal third to apex, apex broadly rounded to truncate. Median lobe in lateral view curved ventrad from base to apex, apex rounded with angulate dorsal and ventral corners (Fig. <xref ref-type="fig" rid="F4">4P</xref>). Paramere in ventral view: robust, widest near mid-length, gradually narrowing towards apex, apical part with mesal side turned ventrad in varying degree (Fig. <xref ref-type="fig" rid="F6">6</xref>), result in different shapes in ventral view; apex with apical mesal callus present (Figs <xref ref-type="fig" rid="F4">4O</xref>, <xref ref-type="fig" rid="F6">6</xref>), without preapical lateral expansion; width 1.5–2.5 × median lobe width (measured at mid-length of paramere and median lobe respectively). Paramere in lateral view (Fig. <xref ref-type="fig" rid="F4">4N</xref>): robust; apical fourth compressed and turned ventrad; preapical ventral expansion obtuse, not sharp hook-shaped (Fig. <xref ref-type="fig" rid="F4">4P</xref>).</p><fig id="F4" position="float" orientation="portrait"><object-id xmlns:xlink="http://www.w3.org/1999/xlink" content-type="doi" xlink:type="simple">10.3897/zookeys.993.53805.figure4</object-id><object-id xmlns:xlink="http://www.w3.org/1999/xlink" content-type="arpha" xlink:type="simple">3DFCBDD9-DDE3-5010-B621-B4615508D9B2</object-id><label>Figure 4.</label><caption><p><italic><tp:taxon-name><tp:taxon-name-part taxon-name-part-type="genus" reg="Phorocardius">Phorocardius</tp:taxon-name-part> <tp:taxon-name-part taxon-name-part-type="species" reg="flavistriolatus">flavistriolatus</tp:taxon-name-part></tp:taxon-name></italic> Ruan &amp; Douglas, sp. nov. <bold>A</bold> habitus of holotype, male, dorsal view, arrow indicating claw <bold>B</bold> habitus of holotype, male, ventral view <bold>C</bold> female habitus, dorsal view (paratype; Sichuan, Bao-xing County, Feng-tong-zai National Nature Reserve) <bold>D</bold> ovipositor, dorsal view (paratype) <bold>E</bold> female abdominal sternite VIII, dorsal view (paratype) <bold>F</bold> aedeagus of holotype, ventral view <bold>G–N</bold> ventral or lateral view of aedeagi of paratype specimens from different localities, indicating variations in shape [collecting information as follows <bold>G, H</bold> Sichuan Prov., Shi-mian, Li-zi-ping National Nature Reserve, Zi-ma reserve station, VII-27-2016 <bold>I</bold> Sichuan, Lu-ding County, Xin-xing township, 2000 m, 2009.VII.2–7 <bold>J, K</bold> Sichuan Prov., Lu-ding County, Mo-xi township, 1500 m–1600 m,1983.VI.17–19 <bold>L</bold> Shaanxi Prov., Fo-ping County, alt. 843 m, 2007.VIII.16 <bold>M, N</bold> Shaanxi Prov., Ning-shan County, Shi-ba-zhang-pu-bu Scenic Spot, 15.VIII.2013], arrow indicating apex of paramere <bold>O</bold> apical part of aedeagus of holotype, ventral view <bold>P</bold> apex of aedeagus of paratype, lateral view <bold>Q</bold> distal (upper side) and proximal sclerites of bursa copulatrix (paratype).</p></caption><graphic xmlns:xlink="http://www.w3.org/1999/xlink" xlink:href="zookeys-993-047-g004.jpg" position="float" orientation="portrait" xlink:type="simple" id="oo_475436.jpg"><uri content-type="original_file" xlink:type="simple">https://binary.pensoft.net/fig/475436</uri></graphic></fig><p><bold>Female.</bold> Color pattern like male. Apex of abdominal ventrite V convex (Fig. <xref ref-type="fig" rid="F26">26B</xref>). Proximal sclerites of bursa copulatrix wide and somewhat diamond-shaped (Fig. <xref ref-type="fig" rid="F4">4Q</xref>), with concave basal edge, flat mesal edge and acute apex; each sclerite with seven or eight large spines arranged along mesal edge, and with 10–15 smaller scattered spines on disc.</p></tp:treatment-sec><tp:treatment-sec sec-type="type material" id="SECID0EE1BI"><title>Type material.</title><p><bold><italic>Holotype</italic></bold>. male (<named-content xmlns:xlink="http://www.w3.org/1999/xlink" content-type="dwc:institutional_code" xlink:type="simple">SZPT</named-content>), labels: 1) <bold>Henan</bold> Province, Nan-Yang City, Bao-tian-man National Nature Reserve (宝天曼国家自然保护区), Outward Bound Center, VIII-26-2015, leg. Mei-rong Liang, light trap, Shenzhen Polytechnic [in Chinese]; 2) Holotype, <italic><tp:taxon-name><tp:taxon-name-part taxon-name-part-type="genus" reg="Phorocardius">Phorocardius</tp:taxon-name-part> <tp:taxon-name-part taxon-name-part-type="species" reg="flavistriolatus">flavistriolatus</tp:taxon-name-part></tp:taxon-name></italic> sp. nov., Des. Ruan et al., 2019.</p><p><bold><italic>Paratypes</italic></bold> (16♂, 11♀). 2♂ (<named-content xmlns:xlink="http://www.w3.org/1999/xlink" content-type="dwc:institutional_code" xlink:type="simple">IZCAS</named-content>), labels: 1) <bold>Sichuan</bold>, Lu-ding County, Xin-xing township (新兴乡), 2000 m, 2009.VII.2–7, leg. Hua-kang Zhang, Chinese Academy of Sciences [in Chinese]; 2) Paratype, <italic><tp:taxon-name><tp:taxon-name-part taxon-name-part-type="genus" reg="Phorocardius">Phorocardius</tp:taxon-name-part> <tp:taxon-name-part taxon-name-part-type="species" reg="flavistriolatus">flavistriolatus</tp:taxon-name-part></tp:taxon-name></italic> sp. nov., Des. Ruan et al., 2019. • 1♂ (<abbrev xmlns:xlink="http://www.w3.org/1999/xlink" xlink:title="Lu Qiu Personal Collection, Chongqing, China" id="ABBRID0E12BI" xlink:type="simple">LQCC</abbrev>), labels: 1) Lu-ding (泸定) (<bold>Sichuan</bold>), De-tuo township (得妥乡), 2015.8.6, QL, leg. Lu Qiu, Shenzhen Polytechnic [in Chinese]; 2) Paratype, <italic><tp:taxon-name><tp:taxon-name-part taxon-name-part-type="genus" reg="Phorocardius">Phorocardius</tp:taxon-name-part> <tp:taxon-name-part taxon-name-part-type="species" reg="flavistriolatus">flavistriolatus</tp:taxon-name-part></tp:taxon-name></italic> sp. nov., Des. Ruan et al., 2019. • 2♂ (<named-content xmlns:xlink="http://www.w3.org/1999/xlink" content-type="dwc:institutional_code" xlink:type="simple">SZPT</named-content>, ex. <abbrev xmlns:xlink="http://www.w3.org/1999/xlink" xlink:title="Lu Qiu Personal Collection, Chongqing, China" id="ABBRID0EQ3BI" xlink:type="simple">LQCC</abbrev>), labels: 1) Lu-ding (泸定) (<bold>Sichuan</bold>), Xin-xing township (新兴乡), 2016.VI.23, Q.X, leg. Jianyue Qiu &amp; Hao Xu, Shenzhen Polytechnic [in Chinese]; 2) Paratype, <italic><tp:taxon-name><tp:taxon-name-part taxon-name-part-type="genus" reg="Phorocardius">Phorocardius</tp:taxon-name-part> <tp:taxon-name-part taxon-name-part-type="species" reg="flavistriolatus">flavistriolatus</tp:taxon-name-part></tp:taxon-name></italic> sp. nov., Des. Ruan et al., 2019. • 4♂1♀ (<named-content xmlns:xlink="http://www.w3.org/1999/xlink" content-type="dwc:institutional_code" xlink:type="simple">SZPT</named-content>), labels: 1) <bold>Sichuan</bold>, Shi-mian (石棉), Li-zi-ping National Nature Reserve, Zi-ma reserve station, VII-27-2016, leg. Li-ting Yu et al., Shenzhen Polytechnic [in Chinese]; 2) Paratype, <italic><tp:taxon-name><tp:taxon-name-part taxon-name-part-type="genus" reg="Phorocardius">Phorocardius</tp:taxon-name-part> <tp:taxon-name-part taxon-name-part-type="species" reg="flavistriolatus">flavistriolatus</tp:taxon-name-part></tp:taxon-name></italic> sp. nov., Des. Ruan et al., 2019. • 1♂2♀ (<named-content xmlns:xlink="http://www.w3.org/1999/xlink" content-type="dwc:institutional_code" xlink:type="simple">SZPT</named-content>), labels: 1) <bold>Sichuan</bold>, Shi-mian County (石棉), Li-zi-ping National Nature Reserve, Gong-yi-hai reserve station, Ma-ma-di, VII-24-2016, leg. Huang-qiang Liu, Shenzhen Polytechnic [in Chinese]; 2) Paratype, <italic><tp:taxon-name><tp:taxon-name-part taxon-name-part-type="genus" reg="Phorocardius">Phorocardius</tp:taxon-name-part> <tp:taxon-name-part taxon-name-part-type="species" reg="flavistriolatus">flavistriolatus</tp:taxon-name-part></tp:taxon-name></italic> sp. nov., Des. Ruan et al., 2019. • 1♀ (<named-content xmlns:xlink="http://www.w3.org/1999/xlink" content-type="dwc:institutional_code" xlink:type="simple">SZPT</named-content>), labels: 1) <bold>Sichuan</bold>, Bao-xing County (宝兴), Feng-tong-zai National Nature Reserve, Deng-chi-gou village, VIII-1-2016, leg. Huang-qiang Liu, Shenzhen Polytechnic [in Chinese]; 2) Paratype, <italic><tp:taxon-name><tp:taxon-name-part taxon-name-part-type="genus" reg="Phorocardius">Phorocardius</tp:taxon-name-part> <tp:taxon-name-part taxon-name-part-type="species" reg="flavistriolatus">flavistriolatus</tp:taxon-name-part></tp:taxon-name></italic> sp. nov., Des. Ruan et al., 2019. • 2♂1♀ (<named-content xmlns:xlink="http://www.w3.org/1999/xlink" content-type="dwc:institutional_code" xlink:type="simple">IZCAS</named-content>), labels: 1) <bold>Sichuan</bold>, Lu-ding County (泸定), Mo-xi township, 1500 m–1600 m, Chinese Academy of Sciences [in Chinese]; 2) 1983.VI.17–19 leg. Shuyong Wang &amp; Xue-zhong Zhang [in Chinese]; 3) <italic><tp:taxon-name><tp:taxon-name-part taxon-name-part-type="genus" reg="Phorocardius">Phorocardius</tp:taxon-name-part> <tp:taxon-name-part taxon-name-part-type="species" reg="comptus">comptus</tp:taxon-name-part></tp:taxon-name></italic> Cand. Det. Ge; 4) Paratype, <italic><tp:taxon-name><tp:taxon-name-part taxon-name-part-type="genus" reg="Phorocardius">Phorocardius</tp:taxon-name-part> <tp:taxon-name-part taxon-name-part-type="species" reg="flavistriolatus">flavistriolatus</tp:taxon-name-part></tp:taxon-name></italic> sp. nov., Des. Ruan et al., 2019. • 1♂ (<named-content xmlns:xlink="http://www.w3.org/1999/xlink" content-type="dwc:institutional_code" xlink:type="simple">SZPT</named-content>), labels: 1) Gong-ga Mts. (<bold>Sichuan</bold>), Mo-xi (墨西), 2016.VI.26, leg. Chenglong Ren, <named-content xmlns:xlink="http://www.w3.org/1999/xlink" content-type="dwc:institutional_code" xlink:type="simple">SZPT</named-content> [in Chinese]; 2) Paratype, <italic><tp:taxon-name><tp:taxon-name-part taxon-name-part-type="genus" reg="Phorocardius">Phorocardius</tp:taxon-name-part> <tp:taxon-name-part taxon-name-part-type="species" reg="flavistriolatus">flavistriolatus</tp:taxon-name-part></tp:taxon-name></italic> sp. nov., Des. Ruan et al., 2019. • 1♂ (<named-content xmlns:xlink="http://www.w3.org/1999/xlink" content-type="dwc:institutional_code" xlink:type="simple">SZPT</named-content>), labels: 1) <bold>Shaanxi</bold>, Ning-shan County (宁陕), Shi-ba-zhang-pu-bu Scenic Spot, 15.VIII.2013, leg. Jun Xu [in Chinese]; 2) Paratype, <italic><tp:taxon-name><tp:taxon-name-part taxon-name-part-type="genus" reg="Phorocardius">Phorocardius</tp:taxon-name-part> <tp:taxon-name-part taxon-name-part-type="species" reg="flavistriolatus">flavistriolatus</tp:taxon-name-part></tp:taxon-name></italic> sp. nov., Des. Ruan et al., 2019. • 1♂ (<named-content xmlns:xlink="http://www.w3.org/1999/xlink" content-type="dwc:institutional_code" xlink:type="simple">IZCAS</named-content>), labels: 1) <bold>Shaanxi</bold>, Fo-ping County (佛坪), alt.843 m, 2007.VIII.16, Chinese Academy of Sciences [in Chinese]; 2) <named-content xmlns:xlink="http://www.w3.org/1999/xlink" content-type="dwc:verbatimCoordinates" xlink:type="simple"><named-content content-type="geo-json" specific-use="{&#34;type&#34;:&#34;Point&#34;,&#34;coordinates&#34;:[107.980000,33.520000]}" id="NCID0EHBCI" xlink:type="simple">33.52°N, 107.98°E</named-content></named-content>, leg. Yu-xia Yang, Chinese Academy of Sciences [in Chinese]; 3) IOZ(E)1882863; 4) Paratype, <italic><tp:taxon-name><tp:taxon-name-part taxon-name-part-type="genus" reg="Phorocardius">Phorocardius</tp:taxon-name-part> <tp:taxon-name-part taxon-name-part-type="species" reg="flavistriolatus">flavistriolatus</tp:taxon-name-part></tp:taxon-name></italic> sp. nov., Des. Ruan et al., 2019. • 1♂1♀ (<named-content xmlns:xlink="http://www.w3.org/1999/xlink" content-type="dwc:institutional_code" xlink:type="simple">SZPT</named-content>, ex. <abbrev xmlns:xlink="http://www.w3.org/1999/xlink" xlink:title="Lu Qiu Personal Collection, Chongqing, China" id="ABBRID0E3BCI" xlink:type="simple">LQCC</abbrev>), labels: 1) <bold>Henan</bold>, Bai-yun-shan (白云山), Yu-huang-ding (玉皇顶), 1800–2200 m, 2016.8.12, leg. Weipeng Qiao, Shenzhen Polytechnic [in Chinese]; 2) Paratype, <italic><tp:taxon-name><tp:taxon-name-part taxon-name-part-type="genus" reg="Phorocardius">Phorocardius</tp:taxon-name-part> <tp:taxon-name-part taxon-name-part-type="species" reg="flavistriolatus">flavistriolatus</tp:taxon-name-part></tp:taxon-name></italic> sp. nov., Des. Ruan et al., 2019. • 5♀ (<named-content xmlns:xlink="http://www.w3.org/1999/xlink" content-type="dwc:institutional_code" xlink:type="simple">SZPT</named-content>, ex. <abbrev xmlns:xlink="http://www.w3.org/1999/xlink" xlink:title="Lu Qiu Personal Collection, Chongqing, China" id="ABBRID0ESCCI" xlink:type="simple">LQCC</abbrev>), labels: 1) Nei-xiang (内乡县) (<bold>Henan</bold> prov.), Bao-tian-man (宝天曼), 1200–1400 m, 2016.8.15–20, leg. Qiaozhi Yang &amp; Weipeng Qiao, Shenzhen Polytechnic [in Chinese]; 2) Paratype, <italic><tp:taxon-name><tp:taxon-name-part taxon-name-part-type="genus" reg="Phorocardius">Phorocardius</tp:taxon-name-part> <tp:taxon-name-part taxon-name-part-type="species" reg="flavistriolatus">flavistriolatus</tp:taxon-name-part></tp:taxon-name></italic> sp. nov., Des. Ruan et al., 2019.</p></tp:treatment-sec><tp:treatment-sec sec-type="remarks" id="SECID0EDDCI"><title>Remarks.</title><p>Although there are variations in the shape of aedeagi, all the male specimens are identical in color patterns and other external structures. Females are stable in both external characters and the shape of sclerites of bursa copulatrix. Variations are found even in the specimens collected at the same place and time. For instance, Fig. <xref ref-type="fig" rid="F4">4G, H</xref> shows aedeagi of two externally identical males collected on the same day and same locality in Shi-mian, Sichuan; the two aedeagi are different from each other in the basal width and the shape of the apex of paramere. In Fig. <xref ref-type="fig" rid="F4">4J, K</xref>, these are aedeagi of two males collected on the same date and same locality in Lu-ding County, Sichuan; the two aedeagi are different from each other in the basal width, median lobe shape, and the shape of the apex of paramere. Additional mitochondrial DNA sequence comparisons would be useful to further test <tp:taxon-name><tp:taxon-name-part taxon-name-part-type="genus" reg="Phorocardius"/></tp:taxon-name> species limits.</p><fig id="F5" position="float" orientation="portrait"><object-id xmlns:xlink="http://www.w3.org/1999/xlink" content-type="doi" xlink:type="simple">10.3897/zookeys.993.53805.figure5</object-id><object-id xmlns:xlink="http://www.w3.org/1999/xlink" content-type="arpha" xlink:type="simple">41D97E1F-B918-5698-BB8E-983376051254</object-id><label>Figure 5.</label><caption><p><italic><tp:taxon-name><tp:taxon-name-part taxon-name-part-type="genus" reg="Phorocardius">Phorocardius</tp:taxon-name-part> <tp:taxon-name-part taxon-name-part-type="species" reg="flavistriolatus">flavistriolatus</tp:taxon-name-part></tp:taxon-name></italic> Ruan &amp; Douglas, sp. nov. <bold>A</bold> pronotum, dorsal view (holotype) <bold>B</bold> posterior edge of pronotum, left side, arrow indicating sublateral incisions <bold>C</bold> punctation on centre of vertex of head <bold>D</bold> head, frontal view <bold>E</bold> left metacoxal plate, ventral view <bold>F</bold> punctation on disc of pronotum.</p></caption><graphic xmlns:xlink="http://www.w3.org/1999/xlink" xlink:href="zookeys-993-047-g005.jpg" position="float" orientation="portrait" xlink:type="simple" id="oo_475437.jpg"><uri content-type="original_file" xlink:type="simple">https://binary.pensoft.net/fig/475437</uri></graphic></fig><p>Variation of the shape of aedeagus: in some cases, the base of the aedeagus is much narrower (e.g., Fig. <xref ref-type="fig" rid="F4">4G, J</xref>). Variations in the paramere: apical half of paramere of aedeagus compressed; additionally, apical part with mesal side turned ventrad to a varying degree (Fig. <xref ref-type="fig" rid="F6">6</xref>), resulting in different shapes in ventral view. In ventral view, when the turning is minimal, the apical part of paramere is nearly horizontal to the observers, therefore the paramere apex is broad and gradually narrowed in appearance (e.g., Fig. <xref ref-type="fig" rid="F4">4F, G</xref>); but, when the turning is stronger, the paramere apex would be nearly vertical to the observers, in which circumstance the paramere apex we see is acute and abruptly narrowed (e.g., Fig. <xref ref-type="fig" rid="F4">4K, M</xref>). Variations in the median lobe: in ventral view, apex usually truncate, in rare cases broadly rounded (Fig. <xref ref-type="fig" rid="F4">4K, L</xref>), lateral sides very slightly concave in rare cases (Fig. <xref ref-type="fig" rid="F4">4K</xref>).</p><fig id="F6" position="float" orientation="portrait"><object-id xmlns:xlink="http://www.w3.org/1999/xlink" content-type="doi" xlink:type="simple">10.3897/zookeys.993.53805.figure6</object-id><object-id xmlns:xlink="http://www.w3.org/1999/xlink" content-type="arpha" xlink:type="simple">96A5F80C-6767-5F7B-B67B-63CC6C4E8C74</object-id><label>Figure 6.</label><caption><p>Shape variation due to rotation of paramere in <italic><tp:taxon-name><tp:taxon-name-part taxon-name-part-type="genus" reg="Phorocardius">Phorocardius</tp:taxon-name-part> <tp:taxon-name-part taxon-name-part-type="species" reg="flavistriolatus">flavistriolatus</tp:taxon-name-part></tp:taxon-name></italic> Ruan &amp; Douglas, sp. nov. <bold>A</bold> aedeagus, ventral view <bold>B–E</bold> ventral view of paramere, showing variation; the mesal side of apical part of paramere rotated ventrad to increasing degrees, resulting in different observed shapes in ventral view, apex of paramere are shown in upper insets.</p></caption><graphic xmlns:xlink="http://www.w3.org/1999/xlink" xlink:href="zookeys-993-047-g006.jpg" position="float" orientation="portrait" xlink:type="simple" id="oo_475438.jpg"><uri content-type="original_file" xlink:type="simple">https://binary.pensoft.net/fig/475438</uri></graphic></fig><p>Most specimens of this <tp:taxon-name><tp:taxon-name-part taxon-name-part-type="genus" reg="Phorocardius"/></tp:taxon-name> species were collected from low to middle elevations (ca. 500–2500 m) in central China on the boundary of the Oriental Palearctic Regions. Based on collecting information, it inhabits mountainous areas with evergreen forest and temperate to subtropical climate. Specimens were collected at light traps, indicating nocturnal activity. Specimens collected by sweep-netting indicate their presence on vegetation during daylight.</p></tp:treatment-sec><tp:treatment-sec><!--Section generated to contain objects referenced in tp:taxon-treatment.--><fig id="F23" position="float" orientation="portrait"><object-id xmlns:xlink="http://www.w3.org/1999/xlink" content-type="doi" xlink:type="simple">10.3897/zookeys.993.53805.figure23</object-id><object-id xmlns:xlink="http://www.w3.org/1999/xlink" content-type="arpha" xlink:type="simple">1BFEF6C2-83F8-5099-88D0-25CED6C6D078</object-id><label>Figure 23.</label><caption><p>Shape of supraantennal carina of Chinese <italic><tp:taxon-name><tp:taxon-name-part taxon-name-part-type="genus" reg="Phorocardius">Phorocardius</tp:taxon-name-part> </tp:taxon-name> species</italic>. Arrows indicating supraantennal carina forked near eye. <bold>A</bold><italic><tp:taxon-name><tp:taxon-name-part taxon-name-part-type="genus" reg="Phorocardius">P.</tp:taxon-name-part> <tp:taxon-name-part taxon-name-part-type="species" reg="alterlineatus">alterlineatus</tp:taxon-name-part></tp:taxon-name></italic> Ruan &amp; Douglas, sp. nov. <bold>B</bold><italic><tp:taxon-name><tp:taxon-name-part taxon-name-part-type="genus" reg="Phorocardius">P.</tp:taxon-name-part> <tp:taxon-name-part taxon-name-part-type="species" reg="flavistriolatus">flavistriolatus</tp:taxon-name-part></tp:taxon-name></italic> Ruan &amp; Douglas, sp. nov. <bold>C</bold><italic><tp:taxon-name><tp:taxon-name-part taxon-name-part-type="genus" reg="Phorocardius">P.</tp:taxon-name-part> <tp:taxon-name-part taxon-name-part-type="species" reg="florentini">florentini</tp:taxon-name-part></tp:taxon-name></italic>. <bold>D</bold><italic><tp:taxon-name><tp:taxon-name-part taxon-name-part-type="genus" reg="Phorocardius">P.</tp:taxon-name-part> <tp:taxon-name-part taxon-name-part-type="species" reg="magnus">magnus</tp:taxon-name-part></tp:taxon-name></italic>. <bold>E</bold><italic><tp:taxon-name><tp:taxon-name-part taxon-name-part-type="genus" reg="Phorocardius">P.</tp:taxon-name-part> <tp:taxon-name-part taxon-name-part-type="species" reg="manuleatus">manuleatus</tp:taxon-name-part></tp:taxon-name></italic>. <bold>F</bold><italic><tp:taxon-name><tp:taxon-name-part taxon-name-part-type="genus" reg="Phorocardius">P.</tp:taxon-name-part> <tp:taxon-name-part taxon-name-part-type="species" reg="minutus">minutus</tp:taxon-name-part></tp:taxon-name></italic> Ruan &amp; Douglas, sp. nov. <bold>G</bold><italic><tp:taxon-name><tp:taxon-name-part taxon-name-part-type="genus" reg="Phorocardius">P.</tp:taxon-name-part> <tp:taxon-name-part taxon-name-part-type="species" reg="rufiposterus">rufiposterus</tp:taxon-name-part></tp:taxon-name></italic> Ruan &amp; Douglas, sp. nov. <bold>H</bold><italic><tp:taxon-name><tp:taxon-name-part taxon-name-part-type="genus" reg="Phorocardius">P.</tp:taxon-name-part> <tp:taxon-name-part taxon-name-part-type="species" reg="unguicularis">unguicularis</tp:taxon-name-part></tp:taxon-name></italic>. <bold>I</bold><italic><tp:taxon-name><tp:taxon-name-part taxon-name-part-type="genus" reg="Phorocardius">P.</tp:taxon-name-part> <tp:taxon-name-part taxon-name-part-type="species" reg="yunnanensis">yunnanensis</tp:taxon-name-part></tp:taxon-name></italic> Ruan &amp; Douglas, sp. nov. <bold>J</bold><italic><tp:taxon-name><tp:taxon-name-part taxon-name-part-type="genus" reg="Phorocardius">P.</tp:taxon-name-part> <tp:taxon-name-part taxon-name-part-type="species" reg="zhiweii">zhiweii</tp:taxon-name-part></tp:taxon-name></italic> Ruan, Douglas &amp; Qiu, sp. nov. <bold>K</bold> head, frontal-lateral view, arrows indicating forked supraantennal carina.</p></caption><graphic xmlns:xlink="http://www.w3.org/1999/xlink" xlink:href="zookeys-993-047-g023.jpg" position="float" orientation="portrait" xlink:type="simple" id="oo_475457.jpg"><uri content-type="original_file" xlink:type="simple">https://binary.pensoft.net/fig/475457</uri></graphic></fig><fig id="F24" position="float" orientation="portrait"><object-id xmlns:xlink="http://www.w3.org/1999/xlink" content-type="doi" xlink:type="simple">10.3897/zookeys.993.53805.figure24</object-id><object-id xmlns:xlink="http://www.w3.org/1999/xlink" content-type="arpha" xlink:type="simple">B5DF198B-D06E-59BF-B4A1-CC6786FDC355</object-id><label>Figure 24.</label><caption><p>Lateral view of prosternal process and mesosternum of Chinese <italic><tp:taxon-name><tp:taxon-name-part taxon-name-part-type="genus" reg="Phorocardius">Phorocardius</tp:taxon-name-part></tp:taxon-name></italic><tp:taxon-name><tp:taxon-name-part taxon-name-part-type="genus" reg="Phorocardius"/></tp:taxon-name> species. Upper green arrows indicating shape of posterior end of prosternal process; lower red arrows indicating projections (absent or present) on posterior edge of mesosternum (i.e., on anteroventral angle of mesosternal fossa according to <xref ref-type="bibr" rid="B11">Douglas 2003</xref>). <bold>A</bold><italic><tp:taxon-name><tp:taxon-name-part taxon-name-part-type="genus" reg="Phorocardius">P.</tp:taxon-name-part> <tp:taxon-name-part taxon-name-part-type="species" reg="alterlineatus">alterlineatus</tp:taxon-name-part></tp:taxon-name></italic> Ruan &amp; Douglas, sp. nov. <bold>B</bold><italic><tp:taxon-name><tp:taxon-name-part taxon-name-part-type="genus" reg="Phorocardius">P.</tp:taxon-name-part> <tp:taxon-name-part taxon-name-part-type="species" reg="flavistriolatus">flavistriolatus</tp:taxon-name-part></tp:taxon-name></italic> Ruan &amp; Douglas, sp. nov. <bold>C</bold><italic><tp:taxon-name><tp:taxon-name-part taxon-name-part-type="genus" reg="Phorocardius">P.</tp:taxon-name-part> <tp:taxon-name-part taxon-name-part-type="species" reg="florentini">florentini</tp:taxon-name-part></tp:taxon-name></italic>. <bold>D</bold><italic><tp:taxon-name><tp:taxon-name-part taxon-name-part-type="genus" reg="Phorocardius">P.</tp:taxon-name-part> <tp:taxon-name-part taxon-name-part-type="species" reg="magnus">magnus</tp:taxon-name-part></tp:taxon-name></italic>. <bold>E</bold><italic><tp:taxon-name><tp:taxon-name-part taxon-name-part-type="genus" reg="Phorocardius">P.</tp:taxon-name-part> <tp:taxon-name-part taxon-name-part-type="species" reg="manuleatus">manuleatus</tp:taxon-name-part></tp:taxon-name></italic>. <bold>F</bold><italic><tp:taxon-name><tp:taxon-name-part taxon-name-part-type="genus" reg="Phorocardius">P.</tp:taxon-name-part> <tp:taxon-name-part taxon-name-part-type="species" reg="minutus">minutus</tp:taxon-name-part></tp:taxon-name></italic> Ruan &amp; Douglas, sp. nov. <bold>G</bold><italic><tp:taxon-name><tp:taxon-name-part taxon-name-part-type="genus" reg="Phorocardius">P.</tp:taxon-name-part> <tp:taxon-name-part taxon-name-part-type="species" reg="rufiposterus">rufiposterus</tp:taxon-name-part></tp:taxon-name></italic> Ruan &amp; Douglas, sp. nov. <bold>H</bold><italic><tp:taxon-name><tp:taxon-name-part taxon-name-part-type="genus" reg="Phorocardius">P.</tp:taxon-name-part> <tp:taxon-name-part taxon-name-part-type="species" reg="unguicularis">unguicularis</tp:taxon-name-part></tp:taxon-name></italic>. <bold>I</bold><italic><tp:taxon-name><tp:taxon-name-part taxon-name-part-type="genus" reg="Phorocardius">P.</tp:taxon-name-part> <tp:taxon-name-part taxon-name-part-type="species" reg="yunnanensis">yunnanensis</tp:taxon-name-part></tp:taxon-name></italic> Ruan &amp; Douglas, sp. nov. <bold>J</bold><italic><tp:taxon-name><tp:taxon-name-part taxon-name-part-type="genus" reg="Phorocardius">P.</tp:taxon-name-part> <tp:taxon-name-part taxon-name-part-type="species" reg="zhiweii">zhiweii</tp:taxon-name-part></tp:taxon-name></italic> Ruan, Douglas &amp; Qiu, sp. nov.</p></caption><graphic xmlns:xlink="http://www.w3.org/1999/xlink" xlink:href="zookeys-993-047-g024.jpg" position="float" orientation="portrait" xlink:type="simple" id="oo_475458.jpg"><uri content-type="original_file" xlink:type="simple">https://binary.pensoft.net/fig/475458</uri></graphic></fig><fig id="F25" position="float" orientation="portrait"><object-id xmlns:xlink="http://www.w3.org/1999/xlink" content-type="doi" xlink:type="simple">10.3897/zookeys.993.53805.figure25</object-id><object-id xmlns:xlink="http://www.w3.org/1999/xlink" content-type="arpha" xlink:type="simple">C6DBFD31-7686-5D8E-AB5A-FF7DD0405A0B</object-id><label>Figure 25.</label><caption><p>Ventral view of pro- and mesothorax of Chinese <italic><tp:taxon-name><tp:taxon-name-part taxon-name-part-type="genus" reg="Phorocardius">Phorocardius</tp:taxon-name-part></tp:taxon-name></italic><tp:taxon-name><tp:taxon-name-part taxon-name-part-type="genus" reg="Phorocardius"/></tp:taxon-name> species. Showing shape of ventral surface of prosternal process (upper, yellow dashed line), mesepisternum (middle, green arrow and dashed line) and projections on posterior edge of mesosternum (lower, red arrow and solid line) middle, green arrows indicating anterior-mesal angle of mesepisternum. <bold>A</bold><italic><tp:taxon-name><tp:taxon-name-part taxon-name-part-type="genus" reg="Phorocardius">P.</tp:taxon-name-part> <tp:taxon-name-part taxon-name-part-type="species" reg="alterlineatus">alterlineatus</tp:taxon-name-part></tp:taxon-name></italic> Ruan &amp; Douglas, sp. nov. <bold>B</bold><italic><tp:taxon-name><tp:taxon-name-part taxon-name-part-type="genus" reg="Phorocardius">P.</tp:taxon-name-part> <tp:taxon-name-part taxon-name-part-type="species" reg="flavistriolatus">flavistriolatus</tp:taxon-name-part></tp:taxon-name></italic> Ruan &amp; Douglas, sp. nov. <bold>C</bold><italic><tp:taxon-name><tp:taxon-name-part taxon-name-part-type="genus" reg="Phorocardius">P.</tp:taxon-name-part> <tp:taxon-name-part taxon-name-part-type="species" reg="florentini">florentini</tp:taxon-name-part></tp:taxon-name></italic>. <bold>D</bold><italic><tp:taxon-name><tp:taxon-name-part taxon-name-part-type="genus" reg="Phorocardius">P.</tp:taxon-name-part> <tp:taxon-name-part taxon-name-part-type="species" reg="magnus">magnus</tp:taxon-name-part></tp:taxon-name></italic>. <bold>E</bold><italic><tp:taxon-name><tp:taxon-name-part taxon-name-part-type="genus" reg="Phorocardius">P.</tp:taxon-name-part> <tp:taxon-name-part taxon-name-part-type="species" reg="manuleatus">manuleatus</tp:taxon-name-part></tp:taxon-name></italic>. <bold>F</bold><italic><tp:taxon-name><tp:taxon-name-part taxon-name-part-type="genus" reg="Phorocardius">P.</tp:taxon-name-part> <tp:taxon-name-part taxon-name-part-type="species" reg="minutus">minutus</tp:taxon-name-part></tp:taxon-name></italic> Ruan &amp; Douglas, sp. nov. <bold>G</bold><italic><tp:taxon-name><tp:taxon-name-part taxon-name-part-type="genus" reg="Phorocardius">P.</tp:taxon-name-part> <tp:taxon-name-part taxon-name-part-type="species" reg="rufiposterus">rufiposterus</tp:taxon-name-part></tp:taxon-name></italic> Ruan &amp; Douglas, sp. nov. <bold>H</bold><italic><tp:taxon-name><tp:taxon-name-part taxon-name-part-type="genus" reg="Phorocardius">P.</tp:taxon-name-part> <tp:taxon-name-part taxon-name-part-type="species" reg="unguicularis">unguicularis</tp:taxon-name-part></tp:taxon-name></italic>. <bold>I</bold><italic><tp:taxon-name><tp:taxon-name-part taxon-name-part-type="genus" reg="Phorocardius">P.</tp:taxon-name-part> <tp:taxon-name-part taxon-name-part-type="species" reg="zhiweii">zhiweii</tp:taxon-name-part></tp:taxon-name></italic> Ruan, Douglas &amp; Qiu, sp. nov.</p></caption><graphic xmlns:xlink="http://www.w3.org/1999/xlink" xlink:href="zookeys-993-047-g025.jpg" position="float" orientation="portrait" xlink:type="simple" id="oo_475459.jpg"><uri content-type="original_file" xlink:type="simple">https://binary.pensoft.net/fig/475459</uri></graphic></fig><fig id="F26" position="float" orientation="portrait"><object-id xmlns:xlink="http://www.w3.org/1999/xlink" content-type="doi" xlink:type="simple">10.3897/zookeys.993.53805.figure26</object-id><object-id xmlns:xlink="http://www.w3.org/1999/xlink" content-type="arpha" xlink:type="simple">1882EA00-F47E-5818-9DB4-6E64DDFE75FF</object-id><label>Figure 26.</label><caption><p>Female abdominal ventrite V in Chinese <italic><tp:taxon-name><tp:taxon-name-part taxon-name-part-type="genus" reg="Phorocardius">Phorocardius</tp:taxon-name-part></tp:taxon-name></italic><tp:taxon-name><tp:taxon-name-part taxon-name-part-type="genus" reg="Phorocardius"/></tp:taxon-name> species (ventral view). <bold>A</bold><italic><tp:taxon-name><tp:taxon-name-part taxon-name-part-type="genus" reg="Phorocardius">P.</tp:taxon-name-part> <tp:taxon-name-part taxon-name-part-type="species" reg="alterlineatus">alterlineatus</tp:taxon-name-part></tp:taxon-name></italic> Ruan &amp; Douglas, sp. nov. <bold>B</bold><italic><tp:taxon-name><tp:taxon-name-part taxon-name-part-type="genus" reg="Phorocardius">P.</tp:taxon-name-part> <tp:taxon-name-part taxon-name-part-type="species" reg="flavistriolatus">flavistriolatus</tp:taxon-name-part></tp:taxon-name></italic> Ruan &amp; Douglas, sp. nov. <bold>C</bold><italic><tp:taxon-name><tp:taxon-name-part taxon-name-part-type="genus" reg="Phorocardius">P.</tp:taxon-name-part> <tp:taxon-name-part taxon-name-part-type="species" reg="florentini">florentini</tp:taxon-name-part></tp:taxon-name></italic>. <bold>D</bold><italic><tp:taxon-name><tp:taxon-name-part taxon-name-part-type="genus" reg="Phorocardius">P.</tp:taxon-name-part> <tp:taxon-name-part taxon-name-part-type="species" reg="magnus">magnus</tp:taxon-name-part></tp:taxon-name></italic>. <bold>E</bold><italic><tp:taxon-name><tp:taxon-name-part taxon-name-part-type="genus" reg="Phorocardius">P.</tp:taxon-name-part> <tp:taxon-name-part taxon-name-part-type="species" reg="manuleatus">manuleatus</tp:taxon-name-part></tp:taxon-name></italic><bold>F</bold><italic><tp:taxon-name><tp:taxon-name-part taxon-name-part-type="genus" reg="Phorocardius">P.</tp:taxon-name-part> <tp:taxon-name-part taxon-name-part-type="species" reg="rufiposterus">rufiposterus</tp:taxon-name-part></tp:taxon-name></italic> Ruan &amp; Douglas, sp. nov. <bold>G</bold><italic><tp:taxon-name><tp:taxon-name-part taxon-name-part-type="genus" reg="Phorocardius">P.</tp:taxon-name-part> <tp:taxon-name-part taxon-name-part-type="species" reg="unguicularis">unguicularis</tp:taxon-name-part></tp:taxon-name></italic><bold>H</bold><italic><tp:taxon-name><tp:taxon-name-part taxon-name-part-type="genus" reg="Phorocardius">P.</tp:taxon-name-part> <tp:taxon-name-part taxon-name-part-type="species" reg="yunnanensis">yunnanensis</tp:taxon-name-part></tp:taxon-name></italic> Ruan &amp; Douglas, sp. nov, arrows showing incisions near apex.</p></caption><graphic xmlns:xlink="http://www.w3.org/1999/xlink" xlink:href="zookeys-993-047-g026.jpg" position="float" orientation="portrait" xlink:type="simple" id="oo_475460.jpg"><uri content-type="original_file" xlink:type="simple">https://binary.pensoft.net/fig/475460</uri></graphic></fig></tp:treatment-sec><ref-list><ref id="B11"><mixed-citation xmlns:xlink="http://www.w3.org/1999/xlink" xlink:type="simple"><person-group><name name-style="western"><surname>Douglas</surname><given-names>HB</given-names></name></person-group> (<year>2003</year>) <article-title>Revision of the <italic><tp:taxon-name><tp:taxon-name-part taxon-name-part-type="genus">Cardiophorus</tp:taxon-name-part></tp:taxon-name></italic> (<tp:taxon-name><tp:taxon-name-part taxon-name-part-type="order">Coleoptera</tp:taxon-name-part></tp:taxon-name>: <tp:taxon-name><tp:taxon-name-part taxon-name-part-type="family">Elateridae</tp:taxon-name-part></tp:taxon-name>) <tp:taxon-name><tp:taxon-name-part taxon-name-part-type="genus"/></tp:taxon-name> species of eastern Canada and United States of America.</article-title><source>The Canadian Entomologist</source><volume>135</volume>: <fpage>493</fpage>–<lpage>548</lpage>. <ext-link xlink:type="simple" ext-link-type="doi" xlink:href="10.4039/n02-003">https://doi.org/10.4039/n02-003</ext-link></mixed-citation></ref></ref-list></tp:taxon-treatment>
