# Supplementary material for: Revision of Chinese Phorocardius species (Coleoptera, Elateridae, Cardiophorinae)
Source: Zookeys. 2020 Nov 16;993:47–120. doi: 10.3897/zookeys.993.53805 (PMC7683496; doi:10.3897/zookeys.993.53805)
Supplement: XML Treatment for Phorocardius manuleatus [file zookeys.993.53805-treatment6.xml]

<!DOCTYPE tp:taxon-treatment
  PUBLIC "-//TaxonX//DTD Taxonomic Treatment Publishing DTD v0 20100105//EN" "tax-treatment-NSO.dtd">
<tp:taxon-treatment xmlns:tp="http://www.plazi.org/taxpub"><tp:treatment-meta><kwd-group><label>Taxon classification</label><kwd><named-content xmlns:xlink="http://www.w3.org/1999/xlink" content-type="kingdom">Animalia</named-content></kwd><kwd><named-content xmlns:xlink="http://www.w3.org/1999/xlink" content-type="order">Coleoptera</named-content></kwd><kwd><named-content xmlns:xlink="http://www.w3.org/1999/xlink" content-type="family">Elateridae</named-content></kwd></kwd-group><mixed-citation publication-type="journal"><person-group><name><surname>Ruan</surname><given-names>Yongying</given-names></name><name><surname>Douglas</surname><given-names>Hume B.</given-names></name><name><surname>Qiu</surname><given-names>Lu</given-names></name><name><surname>Chen</surname><given-names>Xiaoqin</given-names></name><name><surname>Jiang</surname><given-names>Shihong</given-names></name></person-group><article-title>Revision of Chinese <italic><tp:taxon-name><tp:taxon-name-part taxon-name-part-type="genus" reg="Phorocardius">Phorocardius</tp:taxon-name-part></tp:taxon-name></italic><tp:taxon-name><tp:taxon-name-part taxon-name-part-type="genus" reg="Phorocardius"/></tp:taxon-name> species (<tp:taxon-name><tp:taxon-name-part taxon-name-part-type="order">Coleoptera</tp:taxon-name-part></tp:taxon-name>, <tp:taxon-name><tp:taxon-name-part taxon-name-part-type="family">Elateridae</tp:taxon-name-part></tp:taxon-name>, <tp:taxon-name><tp:taxon-name-part taxon-name-part-type="subfamily">Cardiophorinae</tp:taxon-name-part></tp:taxon-name>)</article-title><source>Zookeys</source><day>16</day><month>11</month><year>2020</year><volume>993</volume><fpage>47</fpage><lpage>120</lpage><pub-id pub-id-type="doi">10.3897/zookeys.993.53805</pub-id></mixed-citation></tp:treatment-meta><tp:nomenclature><label>5.</label><tp:taxon-name><object-id xmlns:xlink="http://www.w3.org/1999/xlink" content-type="arpha" xlink:type="simple">073F6FA9-B02D-5907-BA00-70D580B56200</object-id>
              <tp:taxon-name-part taxon-name-part-type="genus" reg="Phorocardius">Phorocardius</tp:taxon-name-part>
              <tp:taxon-name-part taxon-name-part-type="species" reg="manuleatus">manuleatus</tp:taxon-name-part>
            </tp:taxon-name><tp:taxon-authority>(Candèze, 1888)</tp:taxon-authority><xref ref-type="fig" rid="F10">Figs 10</xref><xref ref-type="fig" rid="F11">, 11</xref><xref ref-type="fig" rid="F23">, 23E</xref><xref ref-type="fig" rid="F24">, 24E</xref><xref ref-type="fig" rid="F25">, 25E</xref><xref ref-type="fig" rid="F26">, 26E</xref><tp:nomenclature-citation-list><tp:nomenclature-citation><tp:taxon-name>
                  <tp:taxon-name-part taxon-name-part-type="genus" reg="Cardiophorus">Cardiophorus</tp:taxon-name-part> <tp:taxon-name-part taxon-name-part-type="species" reg="manuleatus">manuleatus</tp:taxon-name-part></tp:taxon-name><comment>Candèze, 1888: 681. Type locality: “Thagatà, Tenasserim”, interpreted as Myanmar, Kayin State, mountains east of Kyaikdon using <xref ref-type="bibr" rid="B19">Hallermann et al. (2002)</xref>. Lectotype designated here.</comment></tp:nomenclature-citation><tp:nomenclature-citation><tp:taxon-name>
                  <tp:taxon-name-part taxon-name-part-type="genus" reg="Phorocardius">Phorocardius</tp:taxon-name-part> <tp:taxon-name-part taxon-name-part-type="species" reg="melanopterus">melanopterus</tp:taxon-name-part> <tp:taxon-name-part taxon-name-part-type="subspecies" reg="manuleatus">manuleatus</tp:taxon-name-part></tp:taxon-name><comment>: <xref ref-type="bibr" rid="B17">Fleutiaux 1931</xref>: 311.</comment></tp:nomenclature-citation><tp:nomenclature-citation><tp:taxon-name>
                  <tp:taxon-name-part taxon-name-part-type="genus" reg="Phorocardius">Phorocardius</tp:taxon-name-part> <tp:taxon-name-part taxon-name-part-type="species" reg="manuleatus">manuleatus</tp:taxon-name-part></tp:taxon-name><comment>: <xref ref-type="bibr" rid="B18">Fleutiaux 1947</xref>: 366.</comment></tp:nomenclature-citation></tp:nomenclature-citation-list></tp:nomenclature><tp:treatment-sec sec-type="Differential diagnosis" id="SECID0ENPDI"><title>Differential diagnosis.</title><p>Body length greater than 7.0 mm; integument shiny, black with yellow in most, entirely black to black-brown in some. Prothorax: procoxal cavities open; prosternal process strongly narrowed posterad to ventral apex in ventral view, with apex acute. Pterothorax: scutellar shield with posterior apex pointed. Tarsal claw with ventral apex not smaller than dorsal apex. Male genitalia: paramere with preapical lateral expansion present, without apical mesal callus. Female: apex of last abdominal ventrite (ventrite V) simple, not emarginate at apex.</p><p><italic><tp:taxon-name><tp:taxon-name-part taxon-name-part-type="genus" reg="Phorocardius">Phorocardius</tp:taxon-name-part> <tp:taxon-name-part taxon-name-part-type="species" reg="manuleatus">manuleatus</tp:taxon-name-part></tp:taxon-name></italic> (Candèze, 1888) is unique among Chinese <italic><tp:taxon-name><tp:taxon-name-part taxon-name-part-type="genus" reg="Phorocardius">Phorocardius</tp:taxon-name-part></tp:taxon-name></italic><tp:taxon-name><tp:taxon-name-part taxon-name-part-type="genus" reg="Phorocardius"/></tp:taxon-name> species for its variable color pattern. Some individuals are entirely black to black-brown throughout body, resembling <italic><tp:taxon-name><tp:taxon-name-part taxon-name-part-type="genus" reg="Phorocardius">P.</tp:taxon-name-part> <tp:taxon-name-part taxon-name-part-type="species" reg="yanagiharae">yanagiharae</tp:taxon-name-part></tp:taxon-name></italic> (Miwa, 1927) and <italic><tp:taxon-name><tp:taxon-name-part taxon-name-part-type="genus" reg="Phorocardius">P.</tp:taxon-name-part> <tp:taxon-name-part taxon-name-part-type="species" reg="yunnanensis">yunnanensis</tp:taxon-name-part></tp:taxon-name></italic> sp. nov.</p><p>This <tp:taxon-name><tp:taxon-name-part taxon-name-part-type="genus" reg="Phorocardius"/></tp:taxon-name> species can be differentiated from <italic><tp:taxon-name><tp:taxon-name-part taxon-name-part-type="genus" reg="Phorocardius">P.</tp:taxon-name-part> <tp:taxon-name-part taxon-name-part-type="species" reg="yanagiharae">yanagiharae</tp:taxon-name-part></tp:taxon-name></italic> by the following combination of characters. In <italic><tp:taxon-name><tp:taxon-name-part taxon-name-part-type="genus" reg="Phorocardius">P.</tp:taxon-name-part> <tp:taxon-name-part taxon-name-part-type="species" reg="manuleatus">manuleatus</tp:taxon-name-part></tp:taxon-name></italic>: in ventral view, parameres of aedeagus with sides gently narrowed from mid-length to apex (not abruptly narrowed from apical third to near apex), with width 1.5–2 × that of median lobe (measured at apical fourth); and in dorsal view, pronotum with lateral sides of posterior angles almost straight, slightly convex (bulged) at posterior half in a few cases (e.g., in Fig. <xref ref-type="fig" rid="F11">11A</xref>); while in <italic><tp:taxon-name><tp:taxon-name-part taxon-name-part-type="genus" reg="Phorocardius">P.</tp:taxon-name-part> <tp:taxon-name-part taxon-name-part-type="species" reg="yanagiharae">yanagiharae</tp:taxon-name-part></tp:taxon-name></italic>, in ventral view, paramere of aedeagus with sides abruptly narrowed from apical third to near apex, with width 2–3 × that of median lobe (measured at apical fourth); and in dorsal view, pronotum with lateral sides of posterior angles strongly bulged and convex (Fig. <xref ref-type="fig" rid="F18">18C, D</xref>).</p><p>This <tp:taxon-name><tp:taxon-name-part taxon-name-part-type="genus" reg="Phorocardius"/></tp:taxon-name> species can be differentiated from <italic><tp:taxon-name><tp:taxon-name-part taxon-name-part-type="genus" reg="Phorocardius">P.</tp:taxon-name-part> <tp:taxon-name-part taxon-name-part-type="species" reg="yunnanensis">yunnanensis</tp:taxon-name-part></tp:taxon-name></italic> Ruan &amp; Douglas, sp. nov. by the following combination of characters. In <italic><tp:taxon-name><tp:taxon-name-part taxon-name-part-type="genus" reg="Phorocardius">P.</tp:taxon-name-part> <tp:taxon-name-part taxon-name-part-type="species" reg="manuleatus">manuleatus</tp:taxon-name-part></tp:taxon-name></italic>, in ventral view, paramere of aedeagus narrow and slender near apex, with width to that of median lobe ratio 0.5–0.7 (measured at the area posterior of preapical lateral expansion); legs darker in apical half, not unicolor yellow-brown to brown; while in <italic><tp:taxon-name><tp:taxon-name-part taxon-name-part-type="genus" reg="Phorocardius">P.</tp:taxon-name-part> <tp:taxon-name-part taxon-name-part-type="species" reg="yunnanensis">yunnanensis</tp:taxon-name-part></tp:taxon-name></italic> Ruan &amp; Douglas, sp. nov., in ventral view, paramere of aedeagus wide and strong near apex, with width to that of median lobe ratio 1.0–1.2 (measured at the area posterior of preapical lateral expansion); and legs unicolor, entirely yellow-brown.</p></tp:treatment-sec><tp:treatment-sec sec-type="distribution" id="SECID0EFUDI"><title>Distribution.</title><p>China (Yunnan, new record), Myanmar (<xref ref-type="bibr" rid="B4">Candèze 1888</xref>), Laos (<xref ref-type="bibr" rid="B17">Fleutiaux 1931</xref>, <xref ref-type="bibr" rid="B18">1947</xref>), Vietnam (<xref ref-type="bibr" rid="B16">Fleutiaux 1918</xref>, <xref ref-type="bibr" rid="B18">1947</xref>).</p></tp:treatment-sec><tp:treatment-sec sec-type="description" id="SECID0E6UDI"><title>Description.</title><p>(based on lectotype and 24 non-type specimens) Integument shiny, black with yellow in most, or entirely black to black-brown. Pronotum entirely black or orange with variable median black stripe (Fig. <xref ref-type="fig" rid="F11">11E</xref>). Ventral side of prothorax yellow, orange, black or orange with black prosternum. Elytra black, yellow, or black with orange spot at elytral bases. Mesosternum brown to black. Metasternum yellow to black. Abdominal ventrites yellow, black, or bicolored (I–IV orange, V yellow). Head red-brown to black. Antennae brown. Legs variably orange to yellow-brown from coxa to mid tibia, yellow-brown to brown from mid tibia to last tarsomere. Body with yellow pubescence.</p></tp:treatment-sec><tp:treatment-sec sec-type="description" id="SECID0EJVDI"><title>Measurements.</title><p>(based on lectotype and examined specimens) Male body length 7.2–9.6 mm, width 2.2–2.6 mm. Female body length 8.5–9.7 mm, width 2.5–2.9 mm. Body length to width ratio 3.0–3.1. Pronotal width to length ratio 1.1–1.2. Pronotum narrower than elytra, pronotal width to body width ratio 0.87–0.90. Elytral length to pronotal length ratio 2.4–2.6; elytron length to width ratio 4.1–4.2.</p><p><bold><italic>Head</italic>.</bold> Frons and vertex with interspaces between punctures 2.5–6 × average diameter of puncture (Fig. <xref ref-type="fig" rid="F11">11D</xref>). Frontal carina in frontal view convex, not straight. Antenna with apex extending to posterior angle of pronotum. Distance between eyes to width of eye ratio 2.7–3.1. Antenna length to body length ratio, in male 0.41–0.42, in female 0.39–0.40. Proportions of antennomere lengths (male): 100 (scape); 51–55; 72–80; 75–82; 82–88; 82–84; 72–78; 72–78; 80–88; 80–89; 114–120.</p><p><bold><italic>Prothorax</italic>.</bold> Pronotum in dorsal view: sides convex near mid-length, nearly straight at ends, widest near mid-length; posterior angles with lateral sides almost straight, slightly convex (bulged) at basal half in a few cases (e.g., Fig. <xref ref-type="fig" rid="F11">11A</xref>); surface with interspaces between punctures 4–8 × average puncture diameter (Fig. <xref ref-type="fig" rid="F11">11C</xref>). In ventral view, ventral surface of prosternal process with sides carinate and strongly narrowed from anterior to posterior end, with apex acute. In lateral view, prosternal process with ventral surface curved slightly dorsad, posterior end strongly concave (Fig. <xref ref-type="fig" rid="F24">24E</xref>, upper arrow). Procoxal cavities open.</p><p><bold><italic>Pterothorax</italic></bold> (Figs <xref ref-type="fig" rid="F24">24E</xref>, <xref ref-type="fig" rid="F25">25E</xref>). Mesepisternum in ventral view with antero-mesal corner angulate mesad of a notch (Fig. <xref ref-type="fig" rid="F25">25E</xref>, upper (green) arrow). Projections on posterior edge of mesosternum: in ventral view present (Fig. <xref ref-type="fig" rid="F25">25E</xref>, lower (red) arrow); in lateral view present, acute, strongly produced anteriorly (Fig. <xref ref-type="fig" rid="F24">24E</xref>, lower (red) arrow). Scutellar shield: width to length ratio 1.0, anterolateral edges slightly sinuate, posterior apex pointed. Elytra: upper edge of epipleura with minute serrations.</p><p><bold><italic>Legs</italic>.</bold> Length ratio of metatarsomeres I–V: 100; 82–92; 67–75; 60–70; 155–180. Claw with ventral apex almost as large as dorsal apex.</p><p><bold><italic>Abdomen</italic>.</bold> Serrations on lateral edges of visible abdominal ventrites I–V absent.</p><p><bold><italic>Male genitalia</italic>.</bold> Robust in ventral view, slender in lateral view. Median lobe in ventral view gradually narrowing from base to near apex, then dilated to rounded apex. Median lobe in lateral view curved ventrad at base, straight from basal third to apex; apex broadly rounded. Paramere in ventral view: robust, width 3–4 × median lobe width (measured at mid-length of paramere and median lobe respectively), widest near mid-length; apical fourth gradually narrowing towards apex, with mesal side bent and turned ventrad in varying degree, result in slightly different shapes in ventral view; apex of paramere slender and sharp, with preapical lateral expansion acute, hook-like to rounded, facing laterally (Figs <xref ref-type="fig" rid="F10">10F</xref>, <xref ref-type="fig" rid="F11">11F</xref>, indicated by blue arrow), without apical mesal callus. Paramere in lateral view: slender, almost straight from base to mid-length, curved ventrad and gradually narrowed from mid-length to apex; apex obliquely truncate; preapical ventral expansion acute but not hook-like (Figs <xref ref-type="fig" rid="F10">10E</xref>, <xref ref-type="fig" rid="F11">11F</xref>, indicated by blue arrows).</p><fig id="F10" position="float" orientation="portrait"><object-id xmlns:xlink="http://www.w3.org/1999/xlink" content-type="doi" xlink:type="simple">10.3897/zookeys.993.53805.figure10</object-id><object-id xmlns:xlink="http://www.w3.org/1999/xlink" content-type="arpha" xlink:type="simple">5FCDD1F1-F9C1-5E93-89F6-DCD6956317CA</object-id><label>Figure 10.</label><caption><p><italic><tp:taxon-name><tp:taxon-name-part taxon-name-part-type="genus" reg="Phorocardius">Phorocardius</tp:taxon-name-part> <tp:taxon-name-part taxon-name-part-type="species" reg="manuleatus">manuleatus</tp:taxon-name-part></tp:taxon-name></italic> Candèze, 1888. <bold>A</bold> male habitus, dorsal view <bold>B</bold> male habitus, ventral view, arrow indicating claws <bold>C</bold> female habitus, dorsal view <bold>D</bold> aedeagus, ventral view (immersed in glycerin) <bold>E</bold> aedeagus, lateral view, arrow indicating apex of paramere <bold>F</bold> aedeagus, dorsal view (immersed in glycerin), arrow indicating apex of paramere <bold>G</bold> ovipositor, dorsal view <bold>H</bold> female abdominal sternite VIII, dorsal view (near type locality) <bold>I</bold> distal (top) and proximal sclerites of bursa copulatrix.</p></caption><graphic xmlns:xlink="http://www.w3.org/1999/xlink" xlink:href="zookeys-993-047-g010.jpg" position="float" orientation="portrait" xlink:type="simple" id="oo_475442.jpg"><uri content-type="original_file" xlink:type="simple">https://binary.pensoft.net/fig/475442</uri></graphic></fig><p><bold>Female.</bold> Body color like male. Apex of abdominal ventrite V convex, somewhat angulate (Fig. <xref ref-type="fig" rid="F26">26E</xref>). Proximal sclerites of bursa copulatrix ovoid-triangular shaped (Fig. <xref ref-type="fig" rid="F10">10I</xref>), basal edge almost without concavity: each with 9–11 large spines mainly on the convex mesal edge, 15–20 smaller spines on disc.</p></tp:treatment-sec><tp:treatment-sec sec-type="type material" id="SECID0EC1DI"><title>Type material.</title><p><bold><italic>Lectotype</italic></bold>. ♂ (<named-content xmlns:xlink="http://www.w3.org/1999/xlink" content-type="dwc:institutional_code" xlink:type="simple">RBINS</named-content>): 1) Coll. R. I. SC. N. B., Inde; 2) Tenasserim, Thagatà, Fea. Apr. 1887; 3) Collection E. Candèze; 4) <italic>Manuleatus</italic> cdz., Tenasserim; 5) <italic><tp:taxon-name><tp:taxon-name-part taxon-name-part-type="genus" reg="Cardiophorus">Cardiophorus</tp:taxon-name-part> <tp:taxon-name-part taxon-name-part-type="species" reg="manuleatus">manuleatus</tp:taxon-name-part></tp:taxon-name></italic>, Cd., dèt. E. Candèze; 6) Probably syntype var. a., Det. W. Suzuki, 1986; 7) Lectotype, <italic><tp:taxon-name><tp:taxon-name-part taxon-name-part-type="genus" reg="Cardiophorus">Cardiophorus</tp:taxon-name-part> <tp:taxon-name-part taxon-name-part-type="species" reg="manuleatus">manuleatus</tp:taxon-name-part></tp:taxon-name></italic> Candèze, 1888, Des. Ruan &amp; Douglas, 2020.</p></tp:treatment-sec><tp:treatment-sec sec-type="material" id="SECID0EP2DI"><title>Additional material.</title><p>1♂ (<named-content xmlns:xlink="http://www.w3.org/1999/xlink" content-type="dwc:institutional_code" xlink:type="simple">NHMUK</named-content>), labels: 1) Cotype; 2) Carin Chebà, 900–1100 m, L. Fea, V XII-88; 3) Andrewes Bequest. B. M. 1922-221. 4) <italic><tp:taxon-name><tp:taxon-name-part taxon-name-part-type="genus" reg="Cardiophorus">Cardiophorus</tp:taxon-name-part> <tp:taxon-name-part taxon-name-part-type="species" reg="manuleatus">manuleatus</tp:taxon-name-part></tp:taxon-name></italic> Cand. Co.type.; 5) Not paratype of <italic><tp:taxon-name><tp:taxon-name-part taxon-name-part-type="genus" reg="Cardiophorus"/><tp:taxon-name-part taxon-name-part-type="species" reg="manuleatus">manuleatus</tp:taxon-name-part></tp:taxon-name></italic> Cand., wrong loc., C.M.F. von Hayek. det., 1957. [Notes: locality of this specimen (“Chebà”) differs from what <xref ref-type="bibr" rid="B4">Candèze (1888)</xref> provided (“Thagatà, Tenasserim”). Although “Thagatà” and “Chebà” are both in “Carin State” (Now Kayin State), Myanmar and there is a ‘Cotype’ label under the specimen, it is still unknown if this specimen belongs to the syntypes described by the author.]</p><p>3♂1♀ (<named-content xmlns:xlink="http://www.w3.org/1999/xlink" content-type="dwc:institutional_code" xlink:type="simple">IZCAS</named-content>), labels: 1) <bold>Yunnan</bold>, Xi-shuang-ban-na, Meng-a (勐阿), 1050–1080 m, Chinese Academy of Sciences [in Chinese]; 2) 1958.VI.2–10, leg. Shuyong Wang [in Chinese]; 3) <italic><tp:taxon-name><tp:taxon-name-part taxon-name-part-type="genus" reg="Phorocardius">Phorocardius</tp:taxon-name-part> <tp:taxon-name-part taxon-name-part-type="species" reg="flavus">flavus</tp:taxon-name-part></tp:taxon-name></italic> Det. Shihong Jiang, 1999; 4) <italic><tp:taxon-name><tp:taxon-name-part taxon-name-part-type="genus" reg="Phorocardius">Phorocardius</tp:taxon-name-part> <tp:taxon-name-part taxon-name-part-type="species" reg="manuleatus">manuleatus</tp:taxon-name-part></tp:taxon-name></italic> (Candèze, 1888) Det. Ruan, 2018. • 1♂ (<named-content xmlns:xlink="http://www.w3.org/1999/xlink" content-type="dwc:institutional_code" xlink:type="simple">IZCAS</named-content>), labels: 1) <bold>Yunnan</bold>, Xi-shuang-ban-na, Meng-zhe (勐遮), 1200 m, Chinese Academy of Sciences [in Chinese]; 2) 1958.IV.14, leg. Shuyong Wang [in Chinese]; 3) <italic><tp:taxon-name><tp:taxon-name-part taxon-name-part-type="genus" reg="Phorocardius">Phorocardius</tp:taxon-name-part> <tp:taxon-name-part taxon-name-part-type="species" reg="manuleatus">manuleatus</tp:taxon-name-part></tp:taxon-name></italic> (Candèze, 1888) Det. Ruan, 2018. • 1♂ (<named-content xmlns:xlink="http://www.w3.org/1999/xlink" content-type="dwc:institutional_code" xlink:type="simple">IZCAS</named-content>), labels: 1) Da-nuo-you IV B 26.04.2009 leg. L.Z.Meng, gift from Na-ban-he Nature reserve [in Chinese]; 2) <bold>Yunnan</bold>, Jing-hong, Na-ban-he Nature reserve, Meng-song county, Da-nuo-you (大糯有), 2009.IV.26, 770 m, Chinese Academy of Sciences [in Chinese]; 3) <named-content xmlns:xlink="http://www.w3.org/1999/xlink" content-type="dwc:verbatimCoordinates" xlink:type="simple"><named-content content-type="geo-json" specific-use="{&#34;type&#34;:&#34;Point&#34;,&#34;coordinates&#34;:[100.637610,22.206990]}" id="NCID0EO5DI" xlink:type="simple">22.20699°N, 100.63761°E</named-content></named-content>, Malaise trap, leg. Linzeng Meng, Chinese Academy of Sciences [in Chinese]; 4) <italic><tp:taxon-name><tp:taxon-name-part taxon-name-part-type="genus" reg="Phorocardius">Phorocardius</tp:taxon-name-part> <tp:taxon-name-part taxon-name-part-type="species" reg="manuleatus">manuleatus</tp:taxon-name-part></tp:taxon-name></italic> (Candèze, 1888) Det. Ruan, 2018. • 1♀ (<named-content xmlns:xlink="http://www.w3.org/1999/xlink" content-type="dwc:institutional_code" xlink:type="simple">SZPT</named-content>), labels: 1) <bold>Yunnan</bold>, Xi-shuang-ban-na, Meng-hun (勐混), Chinese Academy of Sciences [in Chinese]; 2) 1958.V.31, leg. Chun-pei Hong [in Chinese]; 3) <italic><tp:taxon-name><tp:taxon-name-part taxon-name-part-type="genus" reg="Phorocardius">Phorocardius</tp:taxon-name-part> <tp:taxon-name-part taxon-name-part-type="species" reg="flavus">flavus</tp:taxon-name-part></tp:taxon-name></italic> Det. Shihong Jiang, 1999; 4) <italic><tp:taxon-name><tp:taxon-name-part taxon-name-part-type="genus" reg="Phorocardius">Phorocardius</tp:taxon-name-part> <tp:taxon-name-part taxon-name-part-type="species" reg="manuleatus">manuleatus</tp:taxon-name-part></tp:taxon-name></italic> (Candèze, 1888) Det. Ruan, 2018. • 1♀ (<named-content xmlns:xlink="http://www.w3.org/1999/xlink" content-type="dwc:institutional_code" xlink:type="simple">IZCAS</named-content>), labels: 1) <bold>Yunnan</bold>, Xi-shuang-ban-na, Meng-hun (勐混), Chinese Academy of Sciences [in Chinese]; 2) 1958.VI.12, leg. Yirang Zhang [in Chinese]; 3) <italic><tp:taxon-name><tp:taxon-name-part taxon-name-part-type="genus" reg="Phorocardius">Phorocardius</tp:taxon-name-part> <tp:taxon-name-part taxon-name-part-type="species" reg="manuleatus">manuleatus</tp:taxon-name-part></tp:taxon-name></italic> (Candèze, 1888) Det. Ruan, 2018. • 1♂ (<named-content xmlns:xlink="http://www.w3.org/1999/xlink" content-type="dwc:institutional_code" xlink:type="simple">IZCAS</named-content>), labels: 1) <bold>Yunnan</bold>, Xi-shuang-ban-na, Da-meng-long (大勐龙), 650 m, Chinese Academy of Sciences [in Chinese]; 2) 1958.IV.18, leg. Fu-ji Pu [in Chinese]; 3) <italic><tp:taxon-name><tp:taxon-name-part taxon-name-part-type="genus" reg="Phorocardius">Phorocardius</tp:taxon-name-part> <tp:taxon-name-part taxon-name-part-type="species" reg="manuleatus">manuleatus</tp:taxon-name-part></tp:taxon-name></italic> (Candèze, 1888) Det. Ruan, 2018. • 1♂ (<named-content xmlns:xlink="http://www.w3.org/1999/xlink" content-type="dwc:institutional_code" xlink:type="simple">IZCAS</named-content>), labels: 1) <bold>Yunnan</bold>, Xi-shuang-ban-na, Meng-la (勐腊), 620–650 m, Chinese Academy of Sciences [in Chinese]; 2) 1958.V.17, leg. Fa-cai Zhang [in Chinese]; 3) <italic><tp:taxon-name><tp:taxon-name-part taxon-name-part-type="genus" reg="Phorocardius">Phorocardius</tp:taxon-name-part> <tp:taxon-name-part taxon-name-part-type="species" reg="manuleatus">manuleatus</tp:taxon-name-part></tp:taxon-name></italic> (Candèze, 1888) Det. Ruan, 2018. • 4♂2♀ (<named-content xmlns:xlink="http://www.w3.org/1999/xlink" content-type="dwc:institutional_code" xlink:type="simple">IZCAS</named-content>), labels: 1) <bold>Yunnan</bold>, Meng-la (勐腊), 670 m, Chinese Academy of Sciences [in Chinese]; 2) 1982.IV.20, leg. Subai Liao [in Chinese]; 3) <italic><tp:taxon-name><tp:taxon-name-part taxon-name-part-type="genus" reg="Phorocardius">Phorocardius</tp:taxon-name-part> <tp:taxon-name-part taxon-name-part-type="species" reg="manuleatus">manuleatus</tp:taxon-name-part></tp:taxon-name></italic> (Candèze, 1888) Det. Ruan, 2018. • 3♂1♀ (<named-content xmlns:xlink="http://www.w3.org/1999/xlink" content-type="dwc:institutional_code" xlink:type="simple">IZCAS</named-content>), labels: 1) <bold>Yunnan</bold>, Gan-lang-ba (橄榄坝), 560 m, Chinese Academy of Sciences [in Chinese]; 2) 1957.IV.19, leg. Guangji Hong [in Chinese]; 3) <italic><tp:taxon-name><tp:taxon-name-part taxon-name-part-type="genus" reg="Phorocardius">Phorocardius</tp:taxon-name-part> <tp:taxon-name-part taxon-name-part-type="species" reg="flavus">flavus</tp:taxon-name-part></tp:taxon-name></italic> Det. Shihong Jiang, 1999; 4) <italic><tp:taxon-name><tp:taxon-name-part taxon-name-part-type="genus" reg="Phorocardius">Phorocardius</tp:taxon-name-part> <tp:taxon-name-part taxon-name-part-type="species" reg="manuleatus">manuleatus</tp:taxon-name-part></tp:taxon-name></italic> (Candèze, 1888) Det. Ruan, 2018. • 1♂1♀ (<named-content xmlns:xlink="http://www.w3.org/1999/xlink" content-type="dwc:institutional_code" xlink:type="simple">IZCAS</named-content>), labels: 1) <bold>Yunnan</bold>, Si-mao (思茅), 1200 m, 1957.V.11, leg. Shuyong Wang [in Chinese]; 2) leg. Guangji Hong [in Chinese]; 3) <italic><tp:taxon-name><tp:taxon-name-part taxon-name-part-type="genus" reg="Phorocardius">Phorocardius</tp:taxon-name-part> <tp:taxon-name-part taxon-name-part-type="species" reg="flavus">flavus</tp:taxon-name-part></tp:taxon-name></italic> Det. Shihong Jiang, 1999; 4) <italic><tp:taxon-name><tp:taxon-name-part taxon-name-part-type="genus" reg="Phorocardius">Phorocardius</tp:taxon-name-part> <tp:taxon-name-part taxon-name-part-type="species" reg="manuleatus">manuleatus</tp:taxon-name-part></tp:taxon-name></italic> (Candèze, 1888) Det. Ruan, 2018. • 1♂ (<named-content xmlns:xlink="http://www.w3.org/1999/xlink" content-type="dwc:institutional_code" xlink:type="simple">IZCAS</named-content>), labels: 1) <bold>Yunnan</bold>, close to Si-mao (思茅), 750 m, 1957.V.11, leg. Д. панфилов [Russian name, written in Chinese]; 2) <italic><tp:taxon-name><tp:taxon-name-part taxon-name-part-type="genus" reg="Phorocardius">Phorocardius</tp:taxon-name-part> <tp:taxon-name-part taxon-name-part-type="species" reg="manuleatus">manuleatus</tp:taxon-name-part></tp:taxon-name></italic> (Candèze, 1888) Det. Ruan, 2018.</p></tp:treatment-sec><tp:treatment-sec sec-type="remarks" id="SECID0EQEAK"><title>Remarks.</title><p>This <tp:taxon-name><tp:taxon-name-part taxon-name-part-type="genus" reg="Phorocardius"/></tp:taxon-name> species is unusual for its extensively varied body color. The following three main patterns were found in examined specimens. Color pattern 1 (Fig. <xref ref-type="fig" rid="F10">10A, C</xref>): black on dorsum, with orange or yellow spot on base of each elytron; venter black before mesocoxae, orange from mesocoxae to abdominal ventrite IV, brown-black on abdominal ventrite V; antenna brown; and leg orange, yellow from coxa to mid-length of tibia in some, brown from mid-length of tibia to apex. Color pattern 2 (Fig. <xref ref-type="fig" rid="F11">11E</xref>): head black; pronotum with different combinations and proportions of colors, orange at sides in most, black near midline and posterior; elytron black, yellow or mixed with brown and yellow; venter mixed with orange and black; and leg orange or yellow from coxa to mid-length of tibia, brown from mid-length of tibia to apex. Color pattern 3: dorsum and venter entirely black to black-brown, antennae brown, and legs yellow-brown on basal half, brown on apical half.</p><fig id="F11" position="float" orientation="portrait"><object-id xmlns:xlink="http://www.w3.org/1999/xlink" content-type="doi" xlink:type="simple">10.3897/zookeys.993.53805.figure11</object-id><object-id xmlns:xlink="http://www.w3.org/1999/xlink" content-type="arpha" xlink:type="simple">DF247AC7-861A-5FB1-BB68-592373047822</object-id><label>Figure 11.</label><caption><p><italic><tp:taxon-name><tp:taxon-name-part taxon-name-part-type="genus" reg="Phorocardius">Phorocardius</tp:taxon-name-part> <tp:taxon-name-part taxon-name-part-type="species" reg="manuleatus">manuleatus</tp:taxon-name-part></tp:taxon-name></italic><xref ref-type="bibr" rid="B4">Candèze (1888)</xref>. <bold>A</bold> pronotum and scutellar shield, dorsal view <bold>B</bold> head, frontal view <bold>C</bold> punctation on disc of pronotum <bold>D</bold> punctation on vertex of head <bold>E</bold> color variation between four individuals; insets 2, 4, 6, 8 are the ventral views of 1, 3, 5, 7 <bold>F</bold> aedeagus, in dorsal view and lateral view, arrows indicating apices of parameres.</p></caption><graphic xmlns:xlink="http://www.w3.org/1999/xlink" xlink:href="zookeys-993-047-g011.jpg" position="float" orientation="portrait" xlink:type="simple" id="oo_475443.jpg"><uri content-type="original_file" xlink:type="simple">https://binary.pensoft.net/fig/475443</uri></graphic></fig><p>The aedeagus slightly varied in the apex shapes of the median lobe and parameres. In rare cases, the sides of the pronotum are dramatically wider and more robust (e.g., Fig. <xref ref-type="fig" rid="F11">11E</xref><sub>1</sub>). A comparison of specimens using mitochondrial DNA would be useful to test <tp:taxon-name><tp:taxon-name-part taxon-name-part-type="genus" reg="Phorocardius"/></tp:taxon-name> species boundaries.</p><p>Based on specimens from Yunnan, this <tp:taxon-name><tp:taxon-name-part taxon-name-part-type="genus" reg="Phorocardius"/></tp:taxon-name> species inhabits low to middle elevations (ca. 500–1200 m). Yunnan is mountainous, rainy, subtropical to tropical, with subtropical evergreen broad-leaf forest or tropical rain forest. Some of our specimens are collected from Xi-shuang-ban-na tropical rain forest. Known from Oriental Region only.</p><p>This <tp:taxon-name><tp:taxon-name-part taxon-name-part-type="genus" reg="Phorocardius"/></tp:taxon-name> species was treated as a subspecies of <italic><tp:taxon-name><tp:taxon-name-part taxon-name-part-type="genus" reg="Phorocardius">Phorocardius</tp:taxon-name-part> <tp:taxon-name-part taxon-name-part-type="species" reg="melanopterus">melanopterus</tp:taxon-name-part></tp:taxon-name></italic> (Candèze, 1878) by <xref ref-type="bibr" rid="B17">Fleutiaux (1931</xref>: 311). We have studied the photograph of the single type specimen of <italic><tp:taxon-name><tp:taxon-name-part taxon-name-part-type="genus" reg="Phorocardius">P.</tp:taxon-name-part> <tp:taxon-name-part taxon-name-part-type="species" reg="melanopterus">melanopterus</tp:taxon-name-part></tp:taxon-name></italic> [<named-content xmlns:xlink="http://www.w3.org/1999/xlink" content-type="dwc:institutional_code" xlink:type="simple">RBINS</named-content>, label information: Coll. R. I. SC. N. B., CAMBODGE // Collection E. Candèze // n. sp. <italic><tp:taxon-name><tp:taxon-name-part taxon-name-part-type="genus" reg="Melanopterus">Melanopterus</tp:taxon-name-part></tp:taxon-name></italic> cdz., Cambodia // <italic><tp:taxon-name><tp:taxon-name-part taxon-name-part-type="genus" reg="Cardiophorus">Cardiophorus</tp:taxon-name-part> <tp:taxon-name-part taxon-name-part-type="species" reg="melanopterus">melanopterus</tp:taxon-name-part></tp:taxon-name></italic>, Cd., dèt. E. Candèze // Type]. In that specimen, the head is brown-black, the rest of the body is entirely brown throughout including legs and basal four antennomeres (all other antennomeres are missing on the type specimen), and the pronotum with lateral carina diverging from hind angle carina. Its color is different from all known color patterns of <italic><tp:taxon-name><tp:taxon-name-part taxon-name-part-type="genus" reg="Phorocardius">P.</tp:taxon-name-part> <tp:taxon-name-part taxon-name-part-type="species" reg="manuleatus">manuleatus</tp:taxon-name-part></tp:taxon-name></italic>. Additionally, <italic><tp:taxon-name><tp:taxon-name-part taxon-name-part-type="genus" reg="Phorocardius">P.</tp:taxon-name-part> <tp:taxon-name-part taxon-name-part-type="species" reg="melanopterus">melanopterus</tp:taxon-name-part></tp:taxon-name></italic> probably does not belong to <italic><tp:taxon-name><tp:taxon-name-part taxon-name-part-type="genus" reg="Phorocardius">Phorocardius</tp:taxon-name-part></tp:taxon-name></italic> because of the presence of pronotal lateral carina (see checklist above).</p></tp:treatment-sec><tp:treatment-sec><!--Section generated to contain objects referenced in tp:taxon-treatment.--><fig id="F23" position="float" orientation="portrait"><object-id xmlns:xlink="http://www.w3.org/1999/xlink" content-type="doi" xlink:type="simple">10.3897/zookeys.993.53805.figure23</object-id><object-id xmlns:xlink="http://www.w3.org/1999/xlink" content-type="arpha" xlink:type="simple">1BFEF6C2-83F8-5099-88D0-25CED6C6D078</object-id><label>Figure 23.</label><caption><p>Shape of supraantennal carina of Chinese <italic><tp:taxon-name><tp:taxon-name-part taxon-name-part-type="genus" reg="Phorocardius">Phorocardius</tp:taxon-name-part> </tp:taxon-name> species</italic>. Arrows indicating supraantennal carina forked near eye. <bold>A</bold><italic><tp:taxon-name><tp:taxon-name-part taxon-name-part-type="genus" reg="Phorocardius">P.</tp:taxon-name-part> <tp:taxon-name-part taxon-name-part-type="species" reg="alterlineatus">alterlineatus</tp:taxon-name-part></tp:taxon-name></italic> Ruan &amp; Douglas, sp. nov. <bold>B</bold><italic><tp:taxon-name><tp:taxon-name-part taxon-name-part-type="genus" reg="Phorocardius">P.</tp:taxon-name-part> <tp:taxon-name-part taxon-name-part-type="species" reg="flavistriolatus">flavistriolatus</tp:taxon-name-part></tp:taxon-name></italic> Ruan &amp; Douglas, sp. nov. <bold>C</bold><italic><tp:taxon-name><tp:taxon-name-part taxon-name-part-type="genus" reg="Phorocardius">P.</tp:taxon-name-part> <tp:taxon-name-part taxon-name-part-type="species" reg="florentini">florentini</tp:taxon-name-part></tp:taxon-name></italic>. <bold>D</bold><italic><tp:taxon-name><tp:taxon-name-part taxon-name-part-type="genus" reg="Phorocardius">P.</tp:taxon-name-part> <tp:taxon-name-part taxon-name-part-type="species" reg="magnus">magnus</tp:taxon-name-part></tp:taxon-name></italic>. <bold>E</bold><italic><tp:taxon-name><tp:taxon-name-part taxon-name-part-type="genus" reg="Phorocardius">P.</tp:taxon-name-part> <tp:taxon-name-part taxon-name-part-type="species" reg="manuleatus">manuleatus</tp:taxon-name-part></tp:taxon-name></italic>. <bold>F</bold><italic><tp:taxon-name><tp:taxon-name-part taxon-name-part-type="genus" reg="Phorocardius">P.</tp:taxon-name-part> <tp:taxon-name-part taxon-name-part-type="species" reg="minutus">minutus</tp:taxon-name-part></tp:taxon-name></italic> Ruan &amp; Douglas, sp. nov. <bold>G</bold><italic><tp:taxon-name><tp:taxon-name-part taxon-name-part-type="genus" reg="Phorocardius">P.</tp:taxon-name-part> <tp:taxon-name-part taxon-name-part-type="species" reg="rufiposterus">rufiposterus</tp:taxon-name-part></tp:taxon-name></italic> Ruan &amp; Douglas, sp. nov. <bold>H</bold><italic><tp:taxon-name><tp:taxon-name-part taxon-name-part-type="genus" reg="Phorocardius">P.</tp:taxon-name-part> <tp:taxon-name-part taxon-name-part-type="species" reg="unguicularis">unguicularis</tp:taxon-name-part></tp:taxon-name></italic>. <bold>I</bold><italic><tp:taxon-name><tp:taxon-name-part taxon-name-part-type="genus" reg="Phorocardius">P.</tp:taxon-name-part> <tp:taxon-name-part taxon-name-part-type="species" reg="yunnanensis">yunnanensis</tp:taxon-name-part></tp:taxon-name></italic> Ruan &amp; Douglas, sp. nov. <bold>J</bold><italic><tp:taxon-name><tp:taxon-name-part taxon-name-part-type="genus" reg="Phorocardius">P.</tp:taxon-name-part> <tp:taxon-name-part taxon-name-part-type="species" reg="zhiweii">zhiweii</tp:taxon-name-part></tp:taxon-name></italic> Ruan, Douglas &amp; Qiu, sp. nov. <bold>K</bold> head, frontal-lateral view, arrows indicating forked supraantennal carina.</p></caption><graphic xmlns:xlink="http://www.w3.org/1999/xlink" xlink:href="zookeys-993-047-g023.jpg" position="float" orientation="portrait" xlink:type="simple" id="oo_475457.jpg"><uri content-type="original_file" xlink:type="simple">https://binary.pensoft.net/fig/475457</uri></graphic></fig><fig id="F24" position="float" orientation="portrait"><object-id xmlns:xlink="http://www.w3.org/1999/xlink" content-type="doi" xlink:type="simple">10.3897/zookeys.993.53805.figure24</object-id><object-id xmlns:xlink="http://www.w3.org/1999/xlink" content-type="arpha" xlink:type="simple">B5DF198B-D06E-59BF-B4A1-CC6786FDC355</object-id><label>Figure 24.</label><caption><p>Lateral view of prosternal process and mesosternum of Chinese <italic><tp:taxon-name><tp:taxon-name-part taxon-name-part-type="genus" reg="Phorocardius">Phorocardius</tp:taxon-name-part></tp:taxon-name></italic><tp:taxon-name><tp:taxon-name-part taxon-name-part-type="genus" reg="Phorocardius"/></tp:taxon-name> species. Upper green arrows indicating shape of posterior end of prosternal process; lower red arrows indicating projections (absent or present) on posterior edge of mesosternum (i.e., on anteroventral angle of mesosternal fossa according to <xref ref-type="bibr" rid="B11">Douglas 2003</xref>). <bold>A</bold><italic><tp:taxon-name><tp:taxon-name-part taxon-name-part-type="genus" reg="Phorocardius">P.</tp:taxon-name-part> <tp:taxon-name-part taxon-name-part-type="species" reg="alterlineatus">alterlineatus</tp:taxon-name-part></tp:taxon-name></italic> Ruan &amp; Douglas, sp. nov. <bold>B</bold><italic><tp:taxon-name><tp:taxon-name-part taxon-name-part-type="genus" reg="Phorocardius">P.</tp:taxon-name-part> <tp:taxon-name-part taxon-name-part-type="species" reg="flavistriolatus">flavistriolatus</tp:taxon-name-part></tp:taxon-name></italic> Ruan &amp; Douglas, sp. nov. <bold>C</bold><italic><tp:taxon-name><tp:taxon-name-part taxon-name-part-type="genus" reg="Phorocardius">P.</tp:taxon-name-part> <tp:taxon-name-part taxon-name-part-type="species" reg="florentini">florentini</tp:taxon-name-part></tp:taxon-name></italic>. <bold>D</bold><italic><tp:taxon-name><tp:taxon-name-part taxon-name-part-type="genus" reg="Phorocardius">P.</tp:taxon-name-part> <tp:taxon-name-part taxon-name-part-type="species" reg="magnus">magnus</tp:taxon-name-part></tp:taxon-name></italic>. <bold>E</bold><italic><tp:taxon-name><tp:taxon-name-part taxon-name-part-type="genus" reg="Phorocardius">P.</tp:taxon-name-part> <tp:taxon-name-part taxon-name-part-type="species" reg="manuleatus">manuleatus</tp:taxon-name-part></tp:taxon-name></italic>. <bold>F</bold><italic><tp:taxon-name><tp:taxon-name-part taxon-name-part-type="genus" reg="Phorocardius">P.</tp:taxon-name-part> <tp:taxon-name-part taxon-name-part-type="species" reg="minutus">minutus</tp:taxon-name-part></tp:taxon-name></italic> Ruan &amp; Douglas, sp. nov. <bold>G</bold><italic><tp:taxon-name><tp:taxon-name-part taxon-name-part-type="genus" reg="Phorocardius">P.</tp:taxon-name-part> <tp:taxon-name-part taxon-name-part-type="species" reg="rufiposterus">rufiposterus</tp:taxon-name-part></tp:taxon-name></italic> Ruan &amp; Douglas, sp. nov. <bold>H</bold><italic><tp:taxon-name><tp:taxon-name-part taxon-name-part-type="genus" reg="Phorocardius">P.</tp:taxon-name-part> <tp:taxon-name-part taxon-name-part-type="species" reg="unguicularis">unguicularis</tp:taxon-name-part></tp:taxon-name></italic>. <bold>I</bold><italic><tp:taxon-name><tp:taxon-name-part taxon-name-part-type="genus" reg="Phorocardius">P.</tp:taxon-name-part> <tp:taxon-name-part taxon-name-part-type="species" reg="yunnanensis">yunnanensis</tp:taxon-name-part></tp:taxon-name></italic> Ruan &amp; Douglas, sp. nov. <bold>J</bold><italic><tp:taxon-name><tp:taxon-name-part taxon-name-part-type="genus" reg="Phorocardius">P.</tp:taxon-name-part> <tp:taxon-name-part taxon-name-part-type="species" reg="zhiweii">zhiweii</tp:taxon-name-part></tp:taxon-name></italic> Ruan, Douglas &amp; Qiu, sp. nov.</p></caption><graphic xmlns:xlink="http://www.w3.org/1999/xlink" xlink:href="zookeys-993-047-g024.jpg" position="float" orientation="portrait" xlink:type="simple" id="oo_475458.jpg"><uri content-type="original_file" xlink:type="simple">https://binary.pensoft.net/fig/475458</uri></graphic></fig><fig id="F25" position="float" orientation="portrait"><object-id xmlns:xlink="http://www.w3.org/1999/xlink" content-type="doi" xlink:type="simple">10.3897/zookeys.993.53805.figure25</object-id><object-id xmlns:xlink="http://www.w3.org/1999/xlink" content-type="arpha" xlink:type="simple">C6DBFD31-7686-5D8E-AB5A-FF7DD0405A0B</object-id><label>Figure 25.</label><caption><p>Ventral view of pro- and mesothorax of Chinese <italic><tp:taxon-name><tp:taxon-name-part taxon-name-part-type="genus" reg="Phorocardius">Phorocardius</tp:taxon-name-part></tp:taxon-name></italic><tp:taxon-name><tp:taxon-name-part taxon-name-part-type="genus" reg="Phorocardius"/></tp:taxon-name> species. Showing shape of ventral surface of prosternal process (upper, yellow dashed line), mesepisternum (middle, green arrow and dashed line) and projections on posterior edge of mesosternum (lower, red arrow and solid line) middle, green arrows indicating anterior-mesal angle of mesepisternum. <bold>A</bold><italic><tp:taxon-name><tp:taxon-name-part taxon-name-part-type="genus" reg="Phorocardius">P.</tp:taxon-name-part> <tp:taxon-name-part taxon-name-part-type="species" reg="alterlineatus">alterlineatus</tp:taxon-name-part></tp:taxon-name></italic> Ruan &amp; Douglas, sp. nov. <bold>B</bold><italic><tp:taxon-name><tp:taxon-name-part taxon-name-part-type="genus" reg="Phorocardius">P.</tp:taxon-name-part> <tp:taxon-name-part taxon-name-part-type="species" reg="flavistriolatus">flavistriolatus</tp:taxon-name-part></tp:taxon-name></italic> Ruan &amp; Douglas, sp. nov. <bold>C</bold><italic><tp:taxon-name><tp:taxon-name-part taxon-name-part-type="genus" reg="Phorocardius">P.</tp:taxon-name-part> <tp:taxon-name-part taxon-name-part-type="species" reg="florentini">florentini</tp:taxon-name-part></tp:taxon-name></italic>. <bold>D</bold><italic><tp:taxon-name><tp:taxon-name-part taxon-name-part-type="genus" reg="Phorocardius">P.</tp:taxon-name-part> <tp:taxon-name-part taxon-name-part-type="species" reg="magnus">magnus</tp:taxon-name-part></tp:taxon-name></italic>. <bold>E</bold><italic><tp:taxon-name><tp:taxon-name-part taxon-name-part-type="genus" reg="Phorocardius">P.</tp:taxon-name-part> <tp:taxon-name-part taxon-name-part-type="species" reg="manuleatus">manuleatus</tp:taxon-name-part></tp:taxon-name></italic>. <bold>F</bold><italic><tp:taxon-name><tp:taxon-name-part taxon-name-part-type="genus" reg="Phorocardius">P.</tp:taxon-name-part> <tp:taxon-name-part taxon-name-part-type="species" reg="minutus">minutus</tp:taxon-name-part></tp:taxon-name></italic> Ruan &amp; Douglas, sp. nov. <bold>G</bold><italic><tp:taxon-name><tp:taxon-name-part taxon-name-part-type="genus" reg="Phorocardius">P.</tp:taxon-name-part> <tp:taxon-name-part taxon-name-part-type="species" reg="rufiposterus">rufiposterus</tp:taxon-name-part></tp:taxon-name></italic> Ruan &amp; Douglas, sp. nov. <bold>H</bold><italic><tp:taxon-name><tp:taxon-name-part taxon-name-part-type="genus" reg="Phorocardius">P.</tp:taxon-name-part> <tp:taxon-name-part taxon-name-part-type="species" reg="unguicularis">unguicularis</tp:taxon-name-part></tp:taxon-name></italic>. <bold>I</bold><italic><tp:taxon-name><tp:taxon-name-part taxon-name-part-type="genus" reg="Phorocardius">P.</tp:taxon-name-part> <tp:taxon-name-part taxon-name-part-type="species" reg="zhiweii">zhiweii</tp:taxon-name-part></tp:taxon-name></italic> Ruan, Douglas &amp; Qiu, sp. nov.</p></caption><graphic xmlns:xlink="http://www.w3.org/1999/xlink" xlink:href="zookeys-993-047-g025.jpg" position="float" orientation="portrait" xlink:type="simple" id="oo_475459.jpg"><uri content-type="original_file" xlink:type="simple">https://binary.pensoft.net/fig/475459</uri></graphic></fig><fig id="F26" position="float" orientation="portrait"><object-id xmlns:xlink="http://www.w3.org/1999/xlink" content-type="doi" xlink:type="simple">10.3897/zookeys.993.53805.figure26</object-id><object-id xmlns:xlink="http://www.w3.org/1999/xlink" content-type="arpha" xlink:type="simple">1882EA00-F47E-5818-9DB4-6E64DDFE75FF</object-id><label>Figure 26.</label><caption><p>Female abdominal ventrite V in Chinese <italic><tp:taxon-name><tp:taxon-name-part taxon-name-part-type="genus" reg="Phorocardius">Phorocardius</tp:taxon-name-part></tp:taxon-name></italic><tp:taxon-name><tp:taxon-name-part taxon-name-part-type="genus" reg="Phorocardius"/></tp:taxon-name> species (ventral view). <bold>A</bold><italic><tp:taxon-name><tp:taxon-name-part taxon-name-part-type="genus" reg="Phorocardius">P.</tp:taxon-name-part> <tp:taxon-name-part taxon-name-part-type="species" reg="alterlineatus">alterlineatus</tp:taxon-name-part></tp:taxon-name></italic> Ruan &amp; Douglas, sp. nov. <bold>B</bold><italic><tp:taxon-name><tp:taxon-name-part taxon-name-part-type="genus" reg="Phorocardius">P.</tp:taxon-name-part> <tp:taxon-name-part taxon-name-part-type="species" reg="flavistriolatus">flavistriolatus</tp:taxon-name-part></tp:taxon-name></italic> Ruan &amp; Douglas, sp. nov. <bold>C</bold><italic><tp:taxon-name><tp:taxon-name-part taxon-name-part-type="genus" reg="Phorocardius">P.</tp:taxon-name-part> <tp:taxon-name-part taxon-name-part-type="species" reg="florentini">florentini</tp:taxon-name-part></tp:taxon-name></italic>. <bold>D</bold><italic><tp:taxon-name><tp:taxon-name-part taxon-name-part-type="genus" reg="Phorocardius">P.</tp:taxon-name-part> <tp:taxon-name-part taxon-name-part-type="species" reg="magnus">magnus</tp:taxon-name-part></tp:taxon-name></italic>. <bold>E</bold><italic><tp:taxon-name><tp:taxon-name-part taxon-name-part-type="genus" reg="Phorocardius">P.</tp:taxon-name-part> <tp:taxon-name-part taxon-name-part-type="species" reg="manuleatus">manuleatus</tp:taxon-name-part></tp:taxon-name></italic><bold>F</bold><italic><tp:taxon-name><tp:taxon-name-part taxon-name-part-type="genus" reg="Phorocardius">P.</tp:taxon-name-part> <tp:taxon-name-part taxon-name-part-type="species" reg="rufiposterus">rufiposterus</tp:taxon-name-part></tp:taxon-name></italic> Ruan &amp; Douglas, sp. nov. <bold>G</bold><italic><tp:taxon-name><tp:taxon-name-part taxon-name-part-type="genus" reg="Phorocardius">P.</tp:taxon-name-part> <tp:taxon-name-part taxon-name-part-type="species" reg="unguicularis">unguicularis</tp:taxon-name-part></tp:taxon-name></italic><bold>H</bold><italic><tp:taxon-name><tp:taxon-name-part taxon-name-part-type="genus" reg="Phorocardius">P.</tp:taxon-name-part> <tp:taxon-name-part taxon-name-part-type="species" reg="yunnanensis">yunnanensis</tp:taxon-name-part></tp:taxon-name></italic> Ruan &amp; Douglas, sp. nov, arrows showing incisions near apex.</p></caption><graphic xmlns:xlink="http://www.w3.org/1999/xlink" xlink:href="zookeys-993-047-g026.jpg" position="float" orientation="portrait" xlink:type="simple" id="oo_475460.jpg"><uri content-type="original_file" xlink:type="simple">https://binary.pensoft.net/fig/475460</uri></graphic></fig><fig id="F18" position="float" orientation="portrait"><object-id xmlns:xlink="http://www.w3.org/1999/xlink" content-type="doi" xlink:type="simple">10.3897/zookeys.993.53805.figure18</object-id><object-id xmlns:xlink="http://www.w3.org/1999/xlink" content-type="arpha" xlink:type="simple">2CDBED81-4959-5A7D-84F3-3F73CD8019E1</object-id><label>Figure 18.</label><caption><p><italic><tp:taxon-name><tp:taxon-name-part taxon-name-part-type="genus" reg="Phorocardius">Phorocardius</tp:taxon-name-part> <tp:taxon-name-part taxon-name-part-type="species" reg="yanagiharae">yanagiharae</tp:taxon-name-part></tp:taxon-name></italic> (Miwa, 1927). <bold>A</bold> holotype, pronotum, dorsal view <bold>B</bold> holotype, head, frontal view <bold>C</bold> right posterior angle of pronotum, dorsal view <bold>D</bold> left posterior angle of pronotum, dorsal view.</p></caption><graphic xmlns:xlink="http://www.w3.org/1999/xlink" xlink:href="zookeys-993-047-g018.jpg" position="float" orientation="portrait" xlink:type="simple" id="oo_475451.jpg"><uri content-type="original_file" xlink:type="simple">https://binary.pensoft.net/fig/475451</uri></graphic></fig></tp:treatment-sec><ref-list><ref id="B4"><mixed-citation xmlns:xlink="http://www.w3.org/1999/xlink" xlink:type="simple"><person-group><name name-style="western"><surname>Candèze</surname><given-names>ECA</given-names></name></person-group> (<year>1888</year>) Viaggio di Leonardo Fea in Birmania e regioni vicinow XIV. Élatérides recueillis en Birmanie en au Ténasserim par M. L. Fea pendant les années 1885–1887. Annali del Museo Civico di Storia Naturale di Genova, (2a) 6(26): 667–689.</mixed-citation></ref><ref id="B11"><mixed-citation xmlns:xlink="http://www.w3.org/1999/xlink" xlink:type="simple"><person-group><name name-style="western"><surname>Douglas</surname><given-names>HB</given-names></name></person-group> (<year>2003</year>) <article-title>Revision of the <italic><tp:taxon-name><tp:taxon-name-part taxon-name-part-type="genus">Cardiophorus</tp:taxon-name-part></tp:taxon-name></italic> (<tp:taxon-name><tp:taxon-name-part taxon-name-part-type="order">Coleoptera</tp:taxon-name-part></tp:taxon-name>: <tp:taxon-name><tp:taxon-name-part taxon-name-part-type="family">Elateridae</tp:taxon-name-part></tp:taxon-name>) <tp:taxon-name><tp:taxon-name-part taxon-name-part-type="genus"/></tp:taxon-name> species of eastern Canada and United States of America.</article-title><source>The Canadian Entomologist</source><volume>135</volume>: <fpage>493</fpage>–<lpage>548</lpage>. <ext-link xlink:type="simple" ext-link-type="doi" xlink:href="10.4039/n02-003">https://doi.org/10.4039/n02-003</ext-link></mixed-citation></ref><ref id="B19"><mixed-citation xmlns:xlink="http://www.w3.org/1999/xlink" xlink:type="simple"><person-group><name name-style="western"><surname>Hallermann</surname><given-names>J</given-names></name><name name-style="western"><surname>Ananjeva</surname><given-names>N</given-names></name><name name-style="western"><surname>Orlov</surname><given-names>N</given-names></name><name name-style="western"><surname>Tillack</surname><given-names>F</given-names></name></person-group> (<year>2002</year>) <article-title>Leonardo Pea’ s historical collection of <tp:taxon-name><tp:taxon-name-part taxon-name-part-type="class">Amphibia</tp:taxon-name-part></tp:taxon-name> and <tp:taxon-name><tp:taxon-name-part taxon-name-part-type="class">Reptilia</tp:taxon-name-part></tp:taxon-name> from Burma deposited at the Zoologisches Museum Hamburg.</article-title><source>Mitteilungen aus den Hamburgischen Zoologischen Museum und Institut</source><volume>99</volume>: <fpage>139</fpage>–<lpage>153</lpage>.</mixed-citation></ref><ref id="B17"><mixed-citation xmlns:xlink="http://www.w3.org/1999/xlink" xlink:type="simple"><person-group><name name-style="western"><surname>Fleutiaux</surname><given-names>E</given-names></name></person-group> (<year>1931</year>) <article-title>Les Élatérides de I’Indo-Chine Française (Catalogue raisonné). Quatrième partie.</article-title><source>Bulletin de la Société Zoologique de France</source><volume>56</volume>: <fpage>306</fpage>–<lpage>334</lpage>.</mixed-citation></ref><ref id="B18"><mixed-citation xmlns:xlink="http://www.w3.org/1999/xlink" xlink:type="simple"><person-group><name name-style="western"><surname>Fleutiaux</surname><given-names>E</given-names></name></person-group> (<year>1947</year>) <article-title>Révision des élatérides (Coléoptères) do l’lndo-Chine française.</article-title><source>Notes d’entomologie chinoise</source><volume>11</volume>: <fpage>233</fpage>–<lpage>420</lpage>.</mixed-citation></ref><ref id="B16"><mixed-citation xmlns:xlink="http://www.w3.org/1999/xlink" xlink:type="simple"><person-group><name name-style="western"><surname>Fleutiaux</surname><given-names>E</given-names></name></person-group> (<year>1918</year>) <article-title>Coléoptères Élatérides indochinois de la collection du Muséum d'histoire naturelle de Paris, catalogue et description des espèces nouvelles.</article-title><source>Bulletin du Muséum national d'histoire naturelle</source><volume>24</volume>: <fpage>205</fpage>–<lpage>236</lpage>. <ext-link xlink:type="simple" ext-link-type="doi" xlink:href="10.5962/bhl.part.19997">https://doi.org/10.5962/bhl.part.19997</ext-link></mixed-citation></ref></ref-list></tp:taxon-treatment>
