# Supplementary material for: Revision of Chinese Phorocardius species (Coleoptera, Elateridae, Cardiophorinae)
Source: Zookeys. 2020 Nov 16;993:47–120. doi: 10.3897/zookeys.993.53805 (PMC7683496; doi:10.3897/zookeys.993.53805)
Supplement: XML Treatment for Phorocardius unguicularis [file zookeys.993.53805-treatment9.xml]

<!DOCTYPE tp:taxon-treatment
  PUBLIC "-//TaxonX//DTD Taxonomic Treatment Publishing DTD v0 20100105//EN" "tax-treatment-NSO.dtd">
<tp:taxon-treatment xmlns:tp="http://www.plazi.org/taxpub"><tp:treatment-meta><kwd-group><label>Taxon classification</label><kwd><named-content xmlns:xlink="http://www.w3.org/1999/xlink" content-type="kingdom">Animalia</named-content></kwd><kwd><named-content xmlns:xlink="http://www.w3.org/1999/xlink" content-type="order">Coleoptera</named-content></kwd><kwd><named-content xmlns:xlink="http://www.w3.org/1999/xlink" content-type="family">Elateridae</named-content></kwd></kwd-group><mixed-citation publication-type="journal"><person-group><name><surname>Ruan</surname><given-names>Yongying</given-names></name><name><surname>Douglas</surname><given-names>Hume B.</given-names></name><name><surname>Qiu</surname><given-names>Lu</given-names></name><name><surname>Chen</surname><given-names>Xiaoqin</given-names></name><name><surname>Jiang</surname><given-names>Shihong</given-names></name></person-group><article-title>Revision of Chinese <italic><tp:taxon-name><tp:taxon-name-part taxon-name-part-type="genus" reg="Phorocardius">Phorocardius</tp:taxon-name-part></tp:taxon-name></italic><tp:taxon-name><tp:taxon-name-part taxon-name-part-type="genus" reg="Phorocardius"/></tp:taxon-name> species (<tp:taxon-name><tp:taxon-name-part taxon-name-part-type="order">Coleoptera</tp:taxon-name-part></tp:taxon-name>, <tp:taxon-name><tp:taxon-name-part taxon-name-part-type="family">Elateridae</tp:taxon-name-part></tp:taxon-name>, <tp:taxon-name><tp:taxon-name-part taxon-name-part-type="subfamily">Cardiophorinae</tp:taxon-name-part></tp:taxon-name>)</article-title><source>Zookeys</source><day>16</day><month>11</month><year>2020</year><volume>993</volume><fpage>47</fpage><lpage>120</lpage><pub-id pub-id-type="doi">10.3897/zookeys.993.53805</pub-id></mixed-citation></tp:treatment-meta><tp:nomenclature><label>8.</label><tp:taxon-name><object-id xmlns:xlink="http://www.w3.org/1999/xlink" content-type="arpha" xlink:type="simple">531C46BD-6AAE-5077-A4AD-FA5CDB02AA38</object-id>
              <tp:taxon-name-part taxon-name-part-type="genus" reg="Phorocardius">Phorocardius</tp:taxon-name-part>
              <tp:taxon-name-part taxon-name-part-type="species" reg="unguicularis">unguicularis</tp:taxon-name-part>
            </tp:taxon-name><tp:taxon-authority>(Fleutiaux, 1918)</tp:taxon-authority><xref ref-type="fig" rid="F16">Figs 16</xref><xref ref-type="fig" rid="F23">, 23H</xref><xref ref-type="fig" rid="F24">, 24H</xref><xref ref-type="fig" rid="F25">, 25H</xref><xref ref-type="fig" rid="F26">, 26G</xref><tp:nomenclature-citation-list><tp:nomenclature-citation><tp:taxon-name>
                  <tp:taxon-name-part taxon-name-part-type="genus" reg="Cardiophorus">Cardiophorus</tp:taxon-name-part> <tp:taxon-name-part taxon-name-part-type="species" reg="unguicularis">unguicularis</tp:taxon-name-part></tp:taxon-name><comment>Fleutiaux, 1918: 222. Type locality: “Tonkin: Région de Lao-Kay et de Ho-Khéou, frontière de Chine”, interpreted as Vietnam: the area near frontier of Lao-Cai city (Vietnam) and He-Kou city (China).</comment></tp:nomenclature-citation><tp:nomenclature-citation><tp:taxon-name>
                  <tp:taxon-name-part taxon-name-part-type="genus" reg="Phorocardius">Phorocardius</tp:taxon-name-part> <tp:taxon-name-part taxon-name-part-type="species" reg="unguicularis">unguicularis</tp:taxon-name-part></tp:taxon-name><comment>: Fleutiaux 1913: 311.</comment></tp:nomenclature-citation></tp:nomenclature-citation-list></tp:nomenclature><tp:treatment-sec sec-type="distribution" id="SECID0EPVBK"><title>Distribution.</title><p>China: Yunnan (<xref ref-type="bibr" rid="B17">Fleutiaux 1931</xref>, <xref ref-type="bibr" rid="B18">1947</xref>), Hainan (new record), Sichuan (“Se-Tchouen, Aubert” – <xref ref-type="bibr" rid="B17">Fleutiaux (1931)</xref>); Vietnam (<xref ref-type="bibr" rid="B16">Fleutiaux 1918</xref>).</p></tp:treatment-sec><tp:treatment-sec sec-type="Differential diagnosis" id="SECID0EFWBK"><title>Differential diagnosis.</title><p>Body length greater than 7.0 mm; integument brown to dark brown. Prothorax: procoxal cavities open; prosternal process gradually and only slightly narrowed posterad to ventral apex in ventral view, with apex almost truncate. Pterothorax: scutellar shield with posterior apex pointed. Tarsal claw with ventral apex not smaller than dorsal apex. Male genitalia: paramere without preapical lateral expansion or apical mesal callus in any view. Female: apex of last abdominal ventrite (ventrite V) simple, not emarginate at apex.</p><p>This <tp:taxon-name><tp:taxon-name-part taxon-name-part-type="genus" reg="Phorocardius"/></tp:taxon-name> species is unique among Chinese <italic><tp:taxon-name><tp:taxon-name-part taxon-name-part-type="genus" reg="Phorocardius">Phorocardius</tp:taxon-name-part></tp:taxon-name></italic><tp:taxon-name><tp:taxon-name-part taxon-name-part-type="genus" reg="Phorocardius"/></tp:taxon-name> species by having extremely dense pronotal punctation (interspaces between pronotal punctures 0.3–1 × average puncture diameter).</p><p><italic><tp:taxon-name><tp:taxon-name-part taxon-name-part-type="genus" reg="Phorocardius">Phorocardius</tp:taxon-name-part> <tp:taxon-name-part taxon-name-part-type="species" reg="unguicularis">unguicularis</tp:taxon-name-part></tp:taxon-name></italic> (Fleutiaux, 1918) resembles <italic><tp:taxon-name><tp:taxon-name-part taxon-name-part-type="genus" reg="Phorocardius">P.</tp:taxon-name-part> <tp:taxon-name-part taxon-name-part-type="species" reg="magnus">magnus</tp:taxon-name-part></tp:taxon-name></italic> Fleutiaux, 1931 in body color and size. They can be separated by the following combination of characters: in <italic><tp:taxon-name><tp:taxon-name-part taxon-name-part-type="genus" reg="Phorocardius">P.</tp:taxon-name-part> <tp:taxon-name-part taxon-name-part-type="species" reg="unguicularis">unguicularis</tp:taxon-name-part></tp:taxon-name></italic> (Fleutiaux, 1918), aedeagus slender in lateral view (paramere maximum thickness 1/5 paramere length), in ventral view paramere widened from base to mid-length, narrowed from mid-length to apex, apex pointed and without preapical lateral expansion; pronotum with deep punctures, interspaces between punctures 0.3–1 × average puncture diameter; and head with frontal carina convex at middle in frontal view; while in <italic><tp:taxon-name><tp:taxon-name-part taxon-name-part-type="genus" reg="Phorocardius">P.</tp:taxon-name-part> <tp:taxon-name-part taxon-name-part-type="species" reg="magnus">magnus</tp:taxon-name-part></tp:taxon-name></italic> Fleutiaux, 1931, aedeagus robust in lateral view (paramere maximum thickness 1/3 paramere length); in ventral view, paramere slightly widened from base to apical fourth, apical fourth abruptly narrowed, with hook-like preapical lateral expansion; pronotum with interspaces between punctures 1–2.5 × average puncture diameter; and head with frontal carina straight in frontal view.</p><p><italic><tp:taxon-name><tp:taxon-name-part taxon-name-part-type="genus" reg="Phorocardius">Phorocardius</tp:taxon-name-part> <tp:taxon-name-part taxon-name-part-type="species" reg="unguicularis">unguicularis</tp:taxon-name-part></tp:taxon-name></italic> (Fleutiaux, 1918) resembles <italic><tp:taxon-name><tp:taxon-name-part taxon-name-part-type="genus" reg="Phorocardius">P.</tp:taxon-name-part> <tp:taxon-name-part taxon-name-part-type="species" reg="yanagiharae">yanagiharae</tp:taxon-name-part></tp:taxon-name></italic> (Miwa, 1927) in body color. They can be separated by the following combination of characters. In <italic><tp:taxon-name><tp:taxon-name-part taxon-name-part-type="genus" reg="Phorocardius">P.</tp:taxon-name-part> <tp:taxon-name-part taxon-name-part-type="species" reg="unguicularis">unguicularis</tp:taxon-name-part></tp:taxon-name></italic> (Fleutiaux, 1918), in ventral view, aedeagus with paramere gradually narrowed from mid-length to apex, apex pointed and without preapical lateral expansion; pronotum with deep punctures, interspaces between punctures 0.3–1 × average puncture diameter; and head with frontal carina convex in frontal view; while in <italic><tp:taxon-name><tp:taxon-name-part taxon-name-part-type="genus" reg="Phorocardius">P.</tp:taxon-name-part> <tp:taxon-name-part taxon-name-part-type="species" reg="yanagiharae">yanagiharae</tp:taxon-name-part></tp:taxon-name></italic> (Miwa, 1927), in ventral view, aedeagus with paramere, abruptly narrowed from apical third to apex, apex with hook-like preapical lateral expansion; pronotum with shallow punctures, interspaces between punctures 1–2 × average puncture diameter; and head with frontal carina straight in frontal view.</p><p><italic><tp:taxon-name><tp:taxon-name-part taxon-name-part-type="genus" reg="Phorocardius">Phorocardius</tp:taxon-name-part> <tp:taxon-name-part taxon-name-part-type="species" reg="unguicularis">unguicularis</tp:taxon-name-part></tp:taxon-name></italic> is also similar to <italic><tp:taxon-name><tp:taxon-name-part taxon-name-part-type="genus" reg="Phorocardius">P.</tp:taxon-name-part> <tp:taxon-name-part taxon-name-part-type="species" reg="astutus">astutus</tp:taxon-name-part></tp:taxon-name></italic> (Candèze, 1888), it differs from the latter based on the following characters: body brown to dark-brown with yellow-brown appendages; legs yellow-brown throughout; proximal sclerites of copulatrix kidney-shaped with slight basal concavity; and parameres of aedeagus without pre-apical lateral expansions. In <italic><tp:taxon-name><tp:taxon-name-part taxon-name-part-type="genus" reg="Phorocardius">P.</tp:taxon-name-part> <tp:taxon-name-part taxon-name-part-type="species" reg="astutus">astutus</tp:taxon-name-part></tp:taxon-name></italic>: body brown-black with dark appendages; legs with red-brown joints; proximal sclerites of copulatrix oval, not kidney-shaped, without basal concavity; and parameres wedge-like with pre-apical lateral expansions. Additionally, <italic><tp:taxon-name><tp:taxon-name-part taxon-name-part-type="genus" reg="Phorocardius">P.</tp:taxon-name-part> <tp:taxon-name-part taxon-name-part-type="species" reg="unguicularis">unguicularis</tp:taxon-name-part></tp:taxon-name></italic> has narrower pronotum and body, and larger body length. Further study of these two <tp:taxon-name><tp:taxon-name-part taxon-name-part-type="genus" reg="Phorocardius"/></tp:taxon-name> species would be important to verify their status.</p></tp:treatment-sec><tp:treatment-sec sec-type="description" id="SECID0EY2BK"><title>Description.</title><p>(Based on photographs of the holotype and all examined specimens) Body brown to dark brown (brown-black in a few); legs and antennae brown; pronotum slightly darker than rest (Fig. <xref ref-type="fig" rid="F16">16A, B</xref>). Integument matt, with yellow pubescence.</p><fig id="F16" position="float" orientation="portrait"><object-id xmlns:xlink="http://www.w3.org/1999/xlink" content-type="doi" xlink:type="simple">10.3897/zookeys.993.53805.figure16</object-id><object-id xmlns:xlink="http://www.w3.org/1999/xlink" content-type="arpha" xlink:type="simple">8F360701-07C8-500B-95C1-EDA81C9CC39A</object-id><label>Figure 16.</label><caption><p><italic><tp:taxon-name><tp:taxon-name-part taxon-name-part-type="genus" reg="Phorocardius">Phorocardius</tp:taxon-name-part> <tp:taxon-name-part taxon-name-part-type="species" reg="unguicularis">unguicularis</tp:taxon-name-part></tp:taxon-name></italic> (Fleutiaux, 1918). <bold>A</bold> holotype habitus, dorsal view (photograph: Dr Antoine Mantilleri, <abbrev xmlns:xlink="http://www.w3.org/1999/xlink" content-type="institution" xlink:title="Museum national d’Histoire naturelle, Paris, France" id="ABBRID0EX3BK" xlink:type="simple">MNHN</abbrev>) <bold>B</bold> holotype habitus, ventral view with specimen labels (photograph: Dr Antoine Mantilleri, <abbrev xmlns:xlink="http://www.w3.org/1999/xlink" content-type="institution" xlink:title="Museum national d’Histoire naturelle, Paris, France" id="ABBRID0E53BK" xlink:type="simple">MNHN</abbrev>) <bold>C</bold> head of holotype, frontal view <bold>D</bold> pronotum (non-type specimen) <bold>E</bold> aedeagus, dorsal view (non-type specimen), arrow indicating apex of paramere <bold>F</bold> aedeagus, ventral view (non-type specimen) <bold>G</bold> aedeagus, lateral view (non-type specimen), arrow indicating apices of parameres <bold>H</bold> distal (left side) and proximal sclerites of bursa copulatrix (inner view, non-type specimen).</p></caption><graphic xmlns:xlink="http://www.w3.org/1999/xlink" xlink:href="zookeys-993-047-g016.jpg" position="float" orientation="portrait" xlink:type="simple" id="oo_475449.jpg"><uri content-type="original_file" xlink:type="simple">https://binary.pensoft.net/fig/475449</uri></graphic></fig></tp:treatment-sec><tp:treatment-sec sec-type="description" id="SECID0EU4BK"><title>Measurements.</title><p>(based on the type and non-type specimens) Male body length 8.6–11.2 mm, width 2.2–3.2 mm. Female body length 9.6–12.8 mm, width 3.0–4.0 mm. Body length to width ratio 2.9–3.1. Pronotal width to length ratio 1.1–1.2. Pronotal width to body width ratio 0.76–0.81. Elytral length to pronotal length ratio 2.7–3.1; elytron length to width ratio 4.4–4.7.</p><p><bold><italic>Head</italic>.</bold> Frons and vertex with interspaces between punctures 0.5–1.5 × average puncture diameter. Frontal carina in frontal view convex, not straight. Antenna with apex slightly extending over base of elytron, slightly varied long in different individuals. Distance between eyes to width of eye ratio 3.6–3.8. Antenna length to body length ratio, in male 0.39–0.42, in female 0.37–0.39. Proportions of antennomere lengths (male): 100 (scape); 60–65; 80–85; 95–99; 95–99; 91–95; 94–104; 92–95; 86–90; 73–83; 100–105.</p><p><bold><italic>Prothorax</italic>.</bold> Pronotum in dorsal view: sides evenly convex, widest near mid-length (Fig. <xref ref-type="fig" rid="F16">16C</xref>); posterior angles with lateral sides almost straight, slightly convex and bulged at basal half in some cases; surface with interspaces between punctures 0.3–1 × average puncture diameter. In ventral view, ventral surface of prosternal process with sides not carinate and gradually narrowed from anterior to near posterior end, apex almost truncate. In lateral view, prosternal process with ventral surface curved slightly dorsad, posterior end with ventral 2/3 almost straight, dorsal 1/3 produced posteriorly (Fig. <xref ref-type="fig" rid="F24">24H</xref>, upper arrow). Procoxal cavities open.</p><p><bold><italic>Pterothorax</italic></bold> (Figs <xref ref-type="fig" rid="F24">24H</xref>, <xref ref-type="fig" rid="F25">25H</xref>). Mesepisternum in ventral view with antero-mesal angle right-angled (Fig. <xref ref-type="fig" rid="F25">25H</xref>, upper (green) arrow). Projections on posterior edge of mesosternum: almost absent in ventral view (Fig. <xref ref-type="fig" rid="F25">25H</xref>, lower (red) arrow), and lateral view (Fig. <xref ref-type="fig" rid="F24">24H</xref>, lower (red) arrow). Scutellar shield: width to length ratio 0.94–0.95; anterolateral edges slightly sinuate; posterior apex pointed. Elytra: upper edge of epipleura with minute serrations.</p><p><bold><italic>Legs</italic>.</bold> Length ratio of metatarsomeres I–V (excluding claws): 100; 78–85; 70–78; 50–57; 125–134. Claw with ventral apex almost as large as dorsal apex.</p><p><bold><italic>Abdomen</italic>.</bold> Lateral edges of visible abdominal ventrites I–V with minute serrations.</p><p><bold><italic>Male genitalia</italic>.</bold> Robust from ventral and dorsal views, slender in lateral view. Median lobe in ventral view gradually narrowing from base to near mid-length, apical half elongate with sides parallel-sided to slightly convex, apex narrowly rounded. Median lobe in lateral view almost straight, apex narrowly rounded. Paramere in ventral view: robust, width 3–4 × median lobe width (measured at mid-length of paramere and median lobe respectively), widest near mid-length; gradually narrowing from mid-length to apex, apex elongate and needle-like, without preapical lateral expansion or apical mesal callus (Fig. <xref ref-type="fig" rid="F16">16E</xref>). Paramere in lateral view: slender, gradually narrowing and curved ventrad from base to near apex; preapical ventral expansion absent, without hook-shaped structure.</p><p><bold>Female.</bold> Body color like male. Apex of abdominal ventrite V slightly sinuate (Fig. <xref ref-type="fig" rid="F26">26G</xref>). Proximal sclerites of bursa copulatrix elongate-kidney shaped, apex acute (Fig. <xref ref-type="fig" rid="F16">16H</xref>), base with slight concavity: each with 13–15 large spines mainly on the convex mesal edge, 10–12 smaller spines on disc.</p></tp:treatment-sec><tp:treatment-sec sec-type="type material" id="SECID0EPACK"><title>Type material.</title><p><bold><italic>Holotype</italic></bold> (sex unknown, in <abbrev xmlns:xlink="http://www.w3.org/1999/xlink" content-type="institution" xlink:title="Museum national d’Histoire naturelle, Paris, France" id="ABBRID0E1ACK" xlink:type="simple">MNHN</abbrev>, photographs of holotype provided by Dr Antoine Mantilleri), labels: 1) Museum Paris, Frontière Chine-Tonkin, Region De Lao-Kay, Et Ho-Kheou, Ch. Dupont; 2) <italic><tp:taxon-name><tp:taxon-name-part taxon-name-part-type="genus" reg="Cardiophorus">Cardiophorus</tp:taxon-name-part> <tp:taxon-name-part taxon-name-part-type="species" reg="unguicularis">unguicularis</tp:taxon-name-part></tp:taxon-name></italic> Fleut., type, Fleutiaux det.; 3) Collection E. Fleutiaux; 4) Holotype [red label]; 5) Holotype, <italic><tp:taxon-name><tp:taxon-name-part taxon-name-part-type="genus" reg="Phorocardius">Phorocardius</tp:taxon-name-part> <tp:taxon-name-part taxon-name-part-type="species" reg="unguicularis">unguicularis</tp:taxon-name-part></tp:taxon-name></italic> (Fleutiaux, 1918); 6) <abbrev xmlns:xlink="http://www.w3.org/1999/xlink" content-type="institution" xlink:title="Museum national d’Histoire naturelle, Paris, France" id="ABBRID0EVBCK" xlink:type="simple">MNHN</abbrev> EC9217.</p></tp:treatment-sec><tp:treatment-sec sec-type="material" id="SECID0E1BCK"><title>Additional material.</title><p>1♀ (<named-content xmlns:xlink="http://www.w3.org/1999/xlink" content-type="dwc:institutional_code" xlink:type="simple">TARI </named-content>), without information of locality, with only one label: <italic><tp:taxon-name><tp:taxon-name-part taxon-name-part-type="genus" reg="Phorocardius">Phorocardius</tp:taxon-name-part> <tp:taxon-name-part taxon-name-part-type="species" reg="unguicularis">unguicularis</tp:taxon-name-part></tp:taxon-name></italic> Fleut., Coll. E. Fleutiaux. 1♂16♀ (<named-content xmlns:xlink="http://www.w3.org/1999/xlink" content-type="dwc:institutional_code" xlink:type="simple">IZCAS</named-content>), labels: 1) <bold>Yunnan</bold>, Li-jiang, Yu-long-shan (玉龙山), 2700 m, Chinese Academy of Sciences [in Chinese]; 2) 1984.VII.27, leg. Shuyong Wang [in Chinese]; 3) <italic><tp:taxon-name><tp:taxon-name-part taxon-name-part-type="genus" reg="Phorocardius">Phorocardius</tp:taxon-name-part> <tp:taxon-name-part taxon-name-part-type="species" reg="unguicularis">unguicularis</tp:taxon-name-part></tp:taxon-name></italic> (Fleutiaux, 1918) Det. Ruan, 2018. • 4♂4♀ (<named-content xmlns:xlink="http://www.w3.org/1999/xlink" content-type="dwc:institutional_code" xlink:type="simple">IZCAS</named-content>), labels: 1) <bold>Yunnan</bold>, Li-jiang, Yu-hu (玉湖), 2750 m, Chinese Academy of Sciences [in Chinese]; 2) 1984.VII.21–23, leg. Jiangguo Fang / Changfang Li [in Chinese]; 3) <italic><tp:taxon-name><tp:taxon-name-part taxon-name-part-type="genus" reg="Phorocardius">Phorocardius</tp:taxon-name-part> <tp:taxon-name-part taxon-name-part-type="species" reg="unguicularis">unguicularis</tp:taxon-name-part></tp:taxon-name></italic> (Fleutiaux, 1918) Det. Ruan, 2018. • 1♀ (<named-content xmlns:xlink="http://www.w3.org/1999/xlink" content-type="dwc:institutional_code" xlink:type="simple">IZCAS</named-content>), labels: 1) <italic><tp:taxon-name><tp:taxon-name-part taxon-name-part-type="genus" reg="Cardiophorus">Cardiophorus</tp:taxon-name-part></tp:taxon-name></italic>, <bold>Yunnan</bold>, Collection Fleutiaux, Li-jiang, Yu-long-shan (玉龙山), 2700 m, Chinese Academy of Sciences [in Chinese]; 2) 1984.VII.27, leg. Shuyong Wang [in Chinese]; 3) <italic><tp:taxon-name><tp:taxon-name-part taxon-name-part-type="genus" reg="Phorocardius">Phorocardius</tp:taxon-name-part> <tp:taxon-name-part taxon-name-part-type="species" reg="unguicularis">unguicularis</tp:taxon-name-part></tp:taxon-name></italic> (Fleutiaux, 1918) Det. Ruan, 2018. • 2♂7♀ (<named-content xmlns:xlink="http://www.w3.org/1999/xlink" content-type="dwc:institutional_code" xlink:type="simple">IZCAS</named-content>), labels: 1) <bold>Yunnan</bold>, Yong-sheng, Liu-de (六德), 2250–2750 m, Chinese Academy of Sciences [in Chinese]; 2) 1984.VII, leg. Shuyong Wang et al. [in Chinese]; 3) <italic><tp:taxon-name><tp:taxon-name-part taxon-name-part-type="genus" reg="Phorocardius">Phorocardius</tp:taxon-name-part> <tp:taxon-name-part taxon-name-part-type="species" reg="unguicularis">unguicularis</tp:taxon-name-part></tp:taxon-name></italic> (Fleutiaux, 1918) Det. Ruan, 2018. • 1♂ (<named-content xmlns:xlink="http://www.w3.org/1999/xlink" content-type="dwc:institutional_code" xlink:type="simple">IZCAS</named-content>), labels: 1) <bold>Hainan</bold> Prov., Chang-jiang County, Ba-wang-ling, 145 m, 2007.V.7N, Chinese Academy of Sciences [in Chinese]; 2) 19.1104N 109.08168E, leg. Hongbin Liang, Chinese Academy of Sciences [in Chinese]; 3) <italic><tp:taxon-name><tp:taxon-name-part taxon-name-part-type="genus" reg="Phorocardius">Phorocardius</tp:taxon-name-part> <tp:taxon-name-part taxon-name-part-type="species" reg="unguicularis">unguicularis</tp:taxon-name-part></tp:taxon-name></italic> (Fleutiaux, 1918) Det. Ruan, 2018.</p></tp:treatment-sec><tp:treatment-sec sec-type="remarks" id="SECID0ERFCK"><title>Remarks.</title><p>Based on specimen information, this <tp:taxon-name><tp:taxon-name-part taxon-name-part-type="genus" reg="Phorocardius"/></tp:taxon-name> species inhabits low to high elevations in south China and north Vietnam. The highest elevation record for this <tp:taxon-name><tp:taxon-name-part taxon-name-part-type="genus" reg="Phorocardius"/></tp:taxon-name> species is around 2750 m. Some specimens were collected at the foot of Yu-long-shan Mountain (also known as Yu-long Snow Mountain), whose main peak is 5596 m, and with snowfall all the year-round above 3500 m. South China and north Vietnam are rainy, with subtropical to tropical climates, with subtropical evergreen broad-leaf forest or tropical rain forest. This <tp:taxon-name><tp:taxon-name-part taxon-name-part-type="genus" reg="Phorocardius"/></tp:taxon-name> species is known only from the Oriental Region.</p></tp:treatment-sec><tp:treatment-sec><!--Section generated to contain objects referenced in tp:taxon-treatment.--><fig id="F23" position="float" orientation="portrait"><object-id xmlns:xlink="http://www.w3.org/1999/xlink" content-type="doi" xlink:type="simple">10.3897/zookeys.993.53805.figure23</object-id><object-id xmlns:xlink="http://www.w3.org/1999/xlink" content-type="arpha" xlink:type="simple">1BFEF6C2-83F8-5099-88D0-25CED6C6D078</object-id><label>Figure 23.</label><caption><p>Shape of supraantennal carina of Chinese <italic><tp:taxon-name><tp:taxon-name-part taxon-name-part-type="genus" reg="Phorocardius">Phorocardius</tp:taxon-name-part> </tp:taxon-name> species</italic>. Arrows indicating supraantennal carina forked near eye. <bold>A</bold><italic><tp:taxon-name><tp:taxon-name-part taxon-name-part-type="genus" reg="Phorocardius">P.</tp:taxon-name-part> <tp:taxon-name-part taxon-name-part-type="species" reg="alterlineatus">alterlineatus</tp:taxon-name-part></tp:taxon-name></italic> Ruan &amp; Douglas, sp. nov. <bold>B</bold><italic><tp:taxon-name><tp:taxon-name-part taxon-name-part-type="genus" reg="Phorocardius">P.</tp:taxon-name-part> <tp:taxon-name-part taxon-name-part-type="species" reg="flavistriolatus">flavistriolatus</tp:taxon-name-part></tp:taxon-name></italic> Ruan &amp; Douglas, sp. nov. <bold>C</bold><italic><tp:taxon-name><tp:taxon-name-part taxon-name-part-type="genus" reg="Phorocardius">P.</tp:taxon-name-part> <tp:taxon-name-part taxon-name-part-type="species" reg="florentini">florentini</tp:taxon-name-part></tp:taxon-name></italic>. <bold>D</bold><italic><tp:taxon-name><tp:taxon-name-part taxon-name-part-type="genus" reg="Phorocardius">P.</tp:taxon-name-part> <tp:taxon-name-part taxon-name-part-type="species" reg="magnus">magnus</tp:taxon-name-part></tp:taxon-name></italic>. <bold>E</bold><italic><tp:taxon-name><tp:taxon-name-part taxon-name-part-type="genus" reg="Phorocardius">P.</tp:taxon-name-part> <tp:taxon-name-part taxon-name-part-type="species" reg="manuleatus">manuleatus</tp:taxon-name-part></tp:taxon-name></italic>. <bold>F</bold><italic><tp:taxon-name><tp:taxon-name-part taxon-name-part-type="genus" reg="Phorocardius">P.</tp:taxon-name-part> <tp:taxon-name-part taxon-name-part-type="species" reg="minutus">minutus</tp:taxon-name-part></tp:taxon-name></italic> Ruan &amp; Douglas, sp. nov. <bold>G</bold><italic><tp:taxon-name><tp:taxon-name-part taxon-name-part-type="genus" reg="Phorocardius">P.</tp:taxon-name-part> <tp:taxon-name-part taxon-name-part-type="species" reg="rufiposterus">rufiposterus</tp:taxon-name-part></tp:taxon-name></italic> Ruan &amp; Douglas, sp. nov. <bold>H</bold><italic><tp:taxon-name><tp:taxon-name-part taxon-name-part-type="genus" reg="Phorocardius">P.</tp:taxon-name-part> <tp:taxon-name-part taxon-name-part-type="species" reg="unguicularis">unguicularis</tp:taxon-name-part></tp:taxon-name></italic>. <bold>I</bold><italic><tp:taxon-name><tp:taxon-name-part taxon-name-part-type="genus" reg="Phorocardius">P.</tp:taxon-name-part> <tp:taxon-name-part taxon-name-part-type="species" reg="yunnanensis">yunnanensis</tp:taxon-name-part></tp:taxon-name></italic> Ruan &amp; Douglas, sp. nov. <bold>J</bold><italic><tp:taxon-name><tp:taxon-name-part taxon-name-part-type="genus" reg="Phorocardius">P.</tp:taxon-name-part> <tp:taxon-name-part taxon-name-part-type="species" reg="zhiweii">zhiweii</tp:taxon-name-part></tp:taxon-name></italic> Ruan, Douglas &amp; Qiu, sp. nov. <bold>K</bold> head, frontal-lateral view, arrows indicating forked supraantennal carina.</p></caption><graphic xmlns:xlink="http://www.w3.org/1999/xlink" xlink:href="zookeys-993-047-g023.jpg" position="float" orientation="portrait" xlink:type="simple" id="oo_475457.jpg"><uri content-type="original_file" xlink:type="simple">https://binary.pensoft.net/fig/475457</uri></graphic></fig><fig id="F24" position="float" orientation="portrait"><object-id xmlns:xlink="http://www.w3.org/1999/xlink" content-type="doi" xlink:type="simple">10.3897/zookeys.993.53805.figure24</object-id><object-id xmlns:xlink="http://www.w3.org/1999/xlink" content-type="arpha" xlink:type="simple">B5DF198B-D06E-59BF-B4A1-CC6786FDC355</object-id><label>Figure 24.</label><caption><p>Lateral view of prosternal process and mesosternum of Chinese <italic><tp:taxon-name><tp:taxon-name-part taxon-name-part-type="genus" reg="Phorocardius">Phorocardius</tp:taxon-name-part></tp:taxon-name></italic><tp:taxon-name><tp:taxon-name-part taxon-name-part-type="genus" reg="Phorocardius"/></tp:taxon-name> species. Upper green arrows indicating shape of posterior end of prosternal process; lower red arrows indicating projections (absent or present) on posterior edge of mesosternum (i.e., on anteroventral angle of mesosternal fossa according to <xref ref-type="bibr" rid="B11">Douglas 2003</xref>). <bold>A</bold><italic><tp:taxon-name><tp:taxon-name-part taxon-name-part-type="genus" reg="Phorocardius">P.</tp:taxon-name-part> <tp:taxon-name-part taxon-name-part-type="species" reg="alterlineatus">alterlineatus</tp:taxon-name-part></tp:taxon-name></italic> Ruan &amp; Douglas, sp. nov. <bold>B</bold><italic><tp:taxon-name><tp:taxon-name-part taxon-name-part-type="genus" reg="Phorocardius">P.</tp:taxon-name-part> <tp:taxon-name-part taxon-name-part-type="species" reg="flavistriolatus">flavistriolatus</tp:taxon-name-part></tp:taxon-name></italic> Ruan &amp; Douglas, sp. nov. <bold>C</bold><italic><tp:taxon-name><tp:taxon-name-part taxon-name-part-type="genus" reg="Phorocardius">P.</tp:taxon-name-part> <tp:taxon-name-part taxon-name-part-type="species" reg="florentini">florentini</tp:taxon-name-part></tp:taxon-name></italic>. <bold>D</bold><italic><tp:taxon-name><tp:taxon-name-part taxon-name-part-type="genus" reg="Phorocardius">P.</tp:taxon-name-part> <tp:taxon-name-part taxon-name-part-type="species" reg="magnus">magnus</tp:taxon-name-part></tp:taxon-name></italic>. <bold>E</bold><italic><tp:taxon-name><tp:taxon-name-part taxon-name-part-type="genus" reg="Phorocardius">P.</tp:taxon-name-part> <tp:taxon-name-part taxon-name-part-type="species" reg="manuleatus">manuleatus</tp:taxon-name-part></tp:taxon-name></italic>. <bold>F</bold><italic><tp:taxon-name><tp:taxon-name-part taxon-name-part-type="genus" reg="Phorocardius">P.</tp:taxon-name-part> <tp:taxon-name-part taxon-name-part-type="species" reg="minutus">minutus</tp:taxon-name-part></tp:taxon-name></italic> Ruan &amp; Douglas, sp. nov. <bold>G</bold><italic><tp:taxon-name><tp:taxon-name-part taxon-name-part-type="genus" reg="Phorocardius">P.</tp:taxon-name-part> <tp:taxon-name-part taxon-name-part-type="species" reg="rufiposterus">rufiposterus</tp:taxon-name-part></tp:taxon-name></italic> Ruan &amp; Douglas, sp. nov. <bold>H</bold><italic><tp:taxon-name><tp:taxon-name-part taxon-name-part-type="genus" reg="Phorocardius">P.</tp:taxon-name-part> <tp:taxon-name-part taxon-name-part-type="species" reg="unguicularis">unguicularis</tp:taxon-name-part></tp:taxon-name></italic>. <bold>I</bold><italic><tp:taxon-name><tp:taxon-name-part taxon-name-part-type="genus" reg="Phorocardius">P.</tp:taxon-name-part> <tp:taxon-name-part taxon-name-part-type="species" reg="yunnanensis">yunnanensis</tp:taxon-name-part></tp:taxon-name></italic> Ruan &amp; Douglas, sp. nov. <bold>J</bold><italic><tp:taxon-name><tp:taxon-name-part taxon-name-part-type="genus" reg="Phorocardius">P.</tp:taxon-name-part> <tp:taxon-name-part taxon-name-part-type="species" reg="zhiweii">zhiweii</tp:taxon-name-part></tp:taxon-name></italic> Ruan, Douglas &amp; Qiu, sp. nov.</p></caption><graphic xmlns:xlink="http://www.w3.org/1999/xlink" xlink:href="zookeys-993-047-g024.jpg" position="float" orientation="portrait" xlink:type="simple" id="oo_475458.jpg"><uri content-type="original_file" xlink:type="simple">https://binary.pensoft.net/fig/475458</uri></graphic></fig><fig id="F25" position="float" orientation="portrait"><object-id xmlns:xlink="http://www.w3.org/1999/xlink" content-type="doi" xlink:type="simple">10.3897/zookeys.993.53805.figure25</object-id><object-id xmlns:xlink="http://www.w3.org/1999/xlink" content-type="arpha" xlink:type="simple">C6DBFD31-7686-5D8E-AB5A-FF7DD0405A0B</object-id><label>Figure 25.</label><caption><p>Ventral view of pro- and mesothorax of Chinese <italic><tp:taxon-name><tp:taxon-name-part taxon-name-part-type="genus" reg="Phorocardius">Phorocardius</tp:taxon-name-part></tp:taxon-name></italic><tp:taxon-name><tp:taxon-name-part taxon-name-part-type="genus" reg="Phorocardius"/></tp:taxon-name> species. Showing shape of ventral surface of prosternal process (upper, yellow dashed line), mesepisternum (middle, green arrow and dashed line) and projections on posterior edge of mesosternum (lower, red arrow and solid line) middle, green arrows indicating anterior-mesal angle of mesepisternum. <bold>A</bold><italic><tp:taxon-name><tp:taxon-name-part taxon-name-part-type="genus" reg="Phorocardius">P.</tp:taxon-name-part> <tp:taxon-name-part taxon-name-part-type="species" reg="alterlineatus">alterlineatus</tp:taxon-name-part></tp:taxon-name></italic> Ruan &amp; Douglas, sp. nov. <bold>B</bold><italic><tp:taxon-name><tp:taxon-name-part taxon-name-part-type="genus" reg="Phorocardius">P.</tp:taxon-name-part> <tp:taxon-name-part taxon-name-part-type="species" reg="flavistriolatus">flavistriolatus</tp:taxon-name-part></tp:taxon-name></italic> Ruan &amp; Douglas, sp. nov. <bold>C</bold><italic><tp:taxon-name><tp:taxon-name-part taxon-name-part-type="genus" reg="Phorocardius">P.</tp:taxon-name-part> <tp:taxon-name-part taxon-name-part-type="species" reg="florentini">florentini</tp:taxon-name-part></tp:taxon-name></italic>. <bold>D</bold><italic><tp:taxon-name><tp:taxon-name-part taxon-name-part-type="genus" reg="Phorocardius">P.</tp:taxon-name-part> <tp:taxon-name-part taxon-name-part-type="species" reg="magnus">magnus</tp:taxon-name-part></tp:taxon-name></italic>. <bold>E</bold><italic><tp:taxon-name><tp:taxon-name-part taxon-name-part-type="genus" reg="Phorocardius">P.</tp:taxon-name-part> <tp:taxon-name-part taxon-name-part-type="species" reg="manuleatus">manuleatus</tp:taxon-name-part></tp:taxon-name></italic>. <bold>F</bold><italic><tp:taxon-name><tp:taxon-name-part taxon-name-part-type="genus" reg="Phorocardius">P.</tp:taxon-name-part> <tp:taxon-name-part taxon-name-part-type="species" reg="minutus">minutus</tp:taxon-name-part></tp:taxon-name></italic> Ruan &amp; Douglas, sp. nov. <bold>G</bold><italic><tp:taxon-name><tp:taxon-name-part taxon-name-part-type="genus" reg="Phorocardius">P.</tp:taxon-name-part> <tp:taxon-name-part taxon-name-part-type="species" reg="rufiposterus">rufiposterus</tp:taxon-name-part></tp:taxon-name></italic> Ruan &amp; Douglas, sp. nov. <bold>H</bold><italic><tp:taxon-name><tp:taxon-name-part taxon-name-part-type="genus" reg="Phorocardius">P.</tp:taxon-name-part> <tp:taxon-name-part taxon-name-part-type="species" reg="unguicularis">unguicularis</tp:taxon-name-part></tp:taxon-name></italic>. <bold>I</bold><italic><tp:taxon-name><tp:taxon-name-part taxon-name-part-type="genus" reg="Phorocardius">P.</tp:taxon-name-part> <tp:taxon-name-part taxon-name-part-type="species" reg="zhiweii">zhiweii</tp:taxon-name-part></tp:taxon-name></italic> Ruan, Douglas &amp; Qiu, sp. nov.</p></caption><graphic xmlns:xlink="http://www.w3.org/1999/xlink" xlink:href="zookeys-993-047-g025.jpg" position="float" orientation="portrait" xlink:type="simple" id="oo_475459.jpg"><uri content-type="original_file" xlink:type="simple">https://binary.pensoft.net/fig/475459</uri></graphic></fig><fig id="F26" position="float" orientation="portrait"><object-id xmlns:xlink="http://www.w3.org/1999/xlink" content-type="doi" xlink:type="simple">10.3897/zookeys.993.53805.figure26</object-id><object-id xmlns:xlink="http://www.w3.org/1999/xlink" content-type="arpha" xlink:type="simple">1882EA00-F47E-5818-9DB4-6E64DDFE75FF</object-id><label>Figure 26.</label><caption><p>Female abdominal ventrite V in Chinese <italic><tp:taxon-name><tp:taxon-name-part taxon-name-part-type="genus" reg="Phorocardius">Phorocardius</tp:taxon-name-part></tp:taxon-name></italic><tp:taxon-name><tp:taxon-name-part taxon-name-part-type="genus" reg="Phorocardius"/></tp:taxon-name> species (ventral view). <bold>A</bold><italic><tp:taxon-name><tp:taxon-name-part taxon-name-part-type="genus" reg="Phorocardius">P.</tp:taxon-name-part> <tp:taxon-name-part taxon-name-part-type="species" reg="alterlineatus">alterlineatus</tp:taxon-name-part></tp:taxon-name></italic> Ruan &amp; Douglas, sp. nov. <bold>B</bold><italic><tp:taxon-name><tp:taxon-name-part taxon-name-part-type="genus" reg="Phorocardius">P.</tp:taxon-name-part> <tp:taxon-name-part taxon-name-part-type="species" reg="flavistriolatus">flavistriolatus</tp:taxon-name-part></tp:taxon-name></italic> Ruan &amp; Douglas, sp. nov. <bold>C</bold><italic><tp:taxon-name><tp:taxon-name-part taxon-name-part-type="genus" reg="Phorocardius">P.</tp:taxon-name-part> <tp:taxon-name-part taxon-name-part-type="species" reg="florentini">florentini</tp:taxon-name-part></tp:taxon-name></italic>. <bold>D</bold><italic><tp:taxon-name><tp:taxon-name-part taxon-name-part-type="genus" reg="Phorocardius">P.</tp:taxon-name-part> <tp:taxon-name-part taxon-name-part-type="species" reg="magnus">magnus</tp:taxon-name-part></tp:taxon-name></italic>. <bold>E</bold><italic><tp:taxon-name><tp:taxon-name-part taxon-name-part-type="genus" reg="Phorocardius">P.</tp:taxon-name-part> <tp:taxon-name-part taxon-name-part-type="species" reg="manuleatus">manuleatus</tp:taxon-name-part></tp:taxon-name></italic><bold>F</bold><italic><tp:taxon-name><tp:taxon-name-part taxon-name-part-type="genus" reg="Phorocardius">P.</tp:taxon-name-part> <tp:taxon-name-part taxon-name-part-type="species" reg="rufiposterus">rufiposterus</tp:taxon-name-part></tp:taxon-name></italic> Ruan &amp; Douglas, sp. nov. <bold>G</bold><italic><tp:taxon-name><tp:taxon-name-part taxon-name-part-type="genus" reg="Phorocardius">P.</tp:taxon-name-part> <tp:taxon-name-part taxon-name-part-type="species" reg="unguicularis">unguicularis</tp:taxon-name-part></tp:taxon-name></italic><bold>H</bold><italic><tp:taxon-name><tp:taxon-name-part taxon-name-part-type="genus" reg="Phorocardius">P.</tp:taxon-name-part> <tp:taxon-name-part taxon-name-part-type="species" reg="yunnanensis">yunnanensis</tp:taxon-name-part></tp:taxon-name></italic> Ruan &amp; Douglas, sp. nov, arrows showing incisions near apex.</p></caption><graphic xmlns:xlink="http://www.w3.org/1999/xlink" xlink:href="zookeys-993-047-g026.jpg" position="float" orientation="portrait" xlink:type="simple" id="oo_475460.jpg"><uri content-type="original_file" xlink:type="simple">https://binary.pensoft.net/fig/475460</uri></graphic></fig></tp:treatment-sec><ref-list><ref id="B11"><mixed-citation xmlns:xlink="http://www.w3.org/1999/xlink" xlink:type="simple"><person-group><name name-style="western"><surname>Douglas</surname><given-names>HB</given-names></name></person-group> (<year>2003</year>) <article-title>Revision of the <italic><tp:taxon-name><tp:taxon-name-part taxon-name-part-type="genus">Cardiophorus</tp:taxon-name-part></tp:taxon-name></italic> (<tp:taxon-name><tp:taxon-name-part taxon-name-part-type="order">Coleoptera</tp:taxon-name-part></tp:taxon-name>: <tp:taxon-name><tp:taxon-name-part taxon-name-part-type="family">Elateridae</tp:taxon-name-part></tp:taxon-name>) <tp:taxon-name><tp:taxon-name-part taxon-name-part-type="genus"/></tp:taxon-name> species of eastern Canada and United States of America.</article-title><source>The Canadian Entomologist</source><volume>135</volume>: <fpage>493</fpage>–<lpage>548</lpage>. <ext-link xlink:type="simple" ext-link-type="doi" xlink:href="10.4039/n02-003">https://doi.org/10.4039/n02-003</ext-link></mixed-citation></ref><ref id="B17"><mixed-citation xmlns:xlink="http://www.w3.org/1999/xlink" xlink:type="simple"><person-group><name name-style="western"><surname>Fleutiaux</surname><given-names>E</given-names></name></person-group> (<year>1931</year>) <article-title>Les Élatérides de I’Indo-Chine Française (Catalogue raisonné). Quatrième partie.</article-title><source>Bulletin de la Société Zoologique de France</source><volume>56</volume>: <fpage>306</fpage>–<lpage>334</lpage>.</mixed-citation></ref><ref id="B18"><mixed-citation xmlns:xlink="http://www.w3.org/1999/xlink" xlink:type="simple"><person-group><name name-style="western"><surname>Fleutiaux</surname><given-names>E</given-names></name></person-group> (<year>1947</year>) <article-title>Révision des élatérides (Coléoptères) do l’lndo-Chine française.</article-title><source>Notes d’entomologie chinoise</source><volume>11</volume>: <fpage>233</fpage>–<lpage>420</lpage>.</mixed-citation></ref><ref id="B16"><mixed-citation xmlns:xlink="http://www.w3.org/1999/xlink" xlink:type="simple"><person-group><name name-style="western"><surname>Fleutiaux</surname><given-names>E</given-names></name></person-group> (<year>1918</year>) <article-title>Coléoptères Élatérides indochinois de la collection du Muséum d'histoire naturelle de Paris, catalogue et description des espèces nouvelles.</article-title><source>Bulletin du Muséum national d'histoire naturelle</source><volume>24</volume>: <fpage>205</fpage>–<lpage>236</lpage>. <ext-link xlink:type="simple" ext-link-type="doi" xlink:href="10.5962/bhl.part.19997">https://doi.org/10.5962/bhl.part.19997</ext-link></mixed-citation></ref></ref-list></tp:taxon-treatment>
