# Supplementary material for: Revision of Chinese Phorocardius species (Coleoptera, Elateridae, Cardiophorinae)
Source: Zookeys. 2020 Nov 16;993:47–120. doi: 10.3897/zookeys.993.53805 (PMC7683496; doi:10.3897/zookeys.993.53805)
Supplement: XML Treatment for Phorocardius yanagiharae [file zookeys.993.53805-treatment10.xml]

<!DOCTYPE tp:taxon-treatment
  PUBLIC "-//TaxonX//DTD Taxonomic Treatment Publishing DTD v0 20100105//EN" "tax-treatment-NSO.dtd">
<tp:taxon-treatment xmlns:tp="http://www.plazi.org/taxpub"><tp:treatment-meta><kwd-group><label>Taxon classification</label><kwd><named-content xmlns:xlink="http://www.w3.org/1999/xlink" content-type="kingdom">Animalia</named-content></kwd><kwd><named-content xmlns:xlink="http://www.w3.org/1999/xlink" content-type="order">Coleoptera</named-content></kwd><kwd><named-content xmlns:xlink="http://www.w3.org/1999/xlink" content-type="family">Elateridae</named-content></kwd></kwd-group><mixed-citation publication-type="journal"><person-group><name><surname>Ruan</surname><given-names>Yongying</given-names></name><name><surname>Douglas</surname><given-names>Hume B.</given-names></name><name><surname>Qiu</surname><given-names>Lu</given-names></name><name><surname>Chen</surname><given-names>Xiaoqin</given-names></name><name><surname>Jiang</surname><given-names>Shihong</given-names></name></person-group><article-title>Revision of Chinese <italic><tp:taxon-name><tp:taxon-name-part taxon-name-part-type="genus" reg="Phorocardius">Phorocardius</tp:taxon-name-part></tp:taxon-name></italic><tp:taxon-name><tp:taxon-name-part taxon-name-part-type="genus" reg="Phorocardius"/></tp:taxon-name> species (<tp:taxon-name><tp:taxon-name-part taxon-name-part-type="order">Coleoptera</tp:taxon-name-part></tp:taxon-name>, <tp:taxon-name><tp:taxon-name-part taxon-name-part-type="family">Elateridae</tp:taxon-name-part></tp:taxon-name>, <tp:taxon-name><tp:taxon-name-part taxon-name-part-type="subfamily">Cardiophorinae</tp:taxon-name-part></tp:taxon-name>)</article-title><source>Zookeys</source><day>16</day><month>11</month><year>2020</year><volume>993</volume><fpage>47</fpage><lpage>120</lpage><pub-id pub-id-type="doi">10.3897/zookeys.993.53805</pub-id></mixed-citation></tp:treatment-meta><tp:nomenclature><label>9.</label><tp:taxon-name><object-id xmlns:xlink="http://www.w3.org/1999/xlink" content-type="arpha" xlink:type="simple">9F674A35-716A-58F7-B08D-9D5C95C70EF4</object-id>
              <tp:taxon-name-part taxon-name-part-type="genus" reg="Phorocardius">Phorocardius</tp:taxon-name-part>
              <tp:taxon-name-part taxon-name-part-type="species" reg="yanagiharae">yanagiharae</tp:taxon-name-part>
            </tp:taxon-name><tp:taxon-authority>(Miwa, 1927)</tp:taxon-authority><xref ref-type="fig" rid="F17">Figs 17</xref><xref ref-type="fig" rid="F18">, 18</xref><tp:nomenclature-citation-list><tp:nomenclature-citation><tp:taxon-name>
                  <tp:taxon-name-part taxon-name-part-type="genus" reg="Cardiophorus">Cardiophorus</tp:taxon-name-part> <tp:taxon-name-part taxon-name-part-type="species" reg="yanagiharae">yanagiharae</tp:taxon-name-part></tp:taxon-name><comment>Miwa, 1927: 109. Type locality: Taiwan, Tainan (China).</comment></tp:nomenclature-citation><tp:nomenclature-citation><tp:taxon-name>
                  <tp:taxon-name-part taxon-name-part-type="genus" reg="Phorocardius">Phorocardius</tp:taxon-name-part> <tp:taxon-name-part taxon-name-part-type="species" reg="yanagiharae">yanagiharae</tp:taxon-name-part></tp:taxon-name><comment>: <xref ref-type="bibr" rid="B28">Miwa 1934</xref>: 209.</comment></tp:nomenclature-citation></tp:nomenclature-citation-list></tp:nomenclature><tp:treatment-sec sec-type="distribution" id="SECID0E4ICK"><title>Distribution.</title><p>China: Taiwan (<xref ref-type="bibr" rid="B26">Miwa 1927</xref>, <xref ref-type="bibr" rid="B27">1931</xref>).</p></tp:treatment-sec><tp:treatment-sec sec-type="Differential diagnosis" id="SECID0ELJCK"><title>Differential diagnosis.</title><p>Body length greater than 7.0 mm; integument red-brown to brown throughout. Prothorax: procoxal cavities open. Pterothorax: scutellar shield with posterior edge pointed. Tarsal claw with ventral apex not smaller than dorsal apex. Male genitalia: paramere with preapical lateral expansion present, without apical mesal callus. Female unknown.</p><p><italic><tp:taxon-name><tp:taxon-name-part taxon-name-part-type="genus" reg="Phorocardius">Phorocardius</tp:taxon-name-part> <tp:taxon-name-part taxon-name-part-type="species" reg="yanagiharae">yanagiharae</tp:taxon-name-part></tp:taxon-name></italic> (Miwa, 1927) resembles <italic><tp:taxon-name><tp:taxon-name-part taxon-name-part-type="genus" reg="Phorocardius">P.</tp:taxon-name-part> <tp:taxon-name-part taxon-name-part-type="species" reg="magnus">magnus</tp:taxon-name-part></tp:taxon-name></italic> Fleutiaux, 1931 in general body color and shape. They can be separated by the following combination of characters. In <italic><tp:taxon-name><tp:taxon-name-part taxon-name-part-type="genus" reg="Phorocardius">P.</tp:taxon-name-part> <tp:taxon-name-part taxon-name-part-type="species" reg="yanagiharae">yanagiharae</tp:taxon-name-part></tp:taxon-name></italic> (Miwa, 1927), in lateral view, aedeagus with median lobe straight at apex, with paramere slender and ca. 1/2 as wide as median lobe (measured near middle part); pronotum narrower than in <italic><tp:taxon-name><tp:taxon-name-part taxon-name-part-type="genus" reg="Phorocardius">P.</tp:taxon-name-part> <tp:taxon-name-part taxon-name-part-type="species" reg="magnus">magnus</tp:taxon-name-part></tp:taxon-name></italic>, pronotal width to body width ratio 0.86; and in dorsal view, pronotum with sides of posterior angles strongly bulged and convex (Fig. <xref ref-type="fig" rid="F18">18C, D</xref>); while in <italic><tp:taxon-name><tp:taxon-name-part taxon-name-part-type="genus" reg="Phorocardius">P.</tp:taxon-name-part> <tp:taxon-name-part taxon-name-part-type="species" reg="magnus">magnus</tp:taxon-name-part></tp:taxon-name></italic> Fleutiaux, 1931: in lateral view, aedeagus with median lobe recurved dorsally at apex, with paramere robust and as wide as median lobe (measured near middle part); pronotum wider than in <italic><tp:taxon-name><tp:taxon-name-part taxon-name-part-type="genus" reg="Phorocardius">P.</tp:taxon-name-part> <tp:taxon-name-part taxon-name-part-type="species" reg="yanagiharae">yanagiharae</tp:taxon-name-part></tp:taxon-name></italic>, pronotal width to body width ratio 0.90–0.97; and in dorsal view, pronotum with sides of posterior angles not bulged, straight to slightly convex (Fig. <xref ref-type="fig" rid="F9">9A</xref>).</p><p><italic><tp:taxon-name><tp:taxon-name-part taxon-name-part-type="genus" reg="Phorocardius">Phorocardius</tp:taxon-name-part> <tp:taxon-name-part taxon-name-part-type="species" reg="yanagiharae">yanagiharae</tp:taxon-name-part></tp:taxon-name></italic> (Miwa, 1927) also resembles <italic><tp:taxon-name><tp:taxon-name-part taxon-name-part-type="genus" reg="Phorocardius">P.</tp:taxon-name-part> <tp:taxon-name-part taxon-name-part-type="species" reg="unguicularis">unguicularis</tp:taxon-name-part></tp:taxon-name></italic> (Fleutiaux, 1918) in body color. They can be separated by the following combination of characters. In <italic><tp:taxon-name><tp:taxon-name-part taxon-name-part-type="genus" reg="Phorocardius">P.</tp:taxon-name-part> <tp:taxon-name-part taxon-name-part-type="species" reg="yanagiharae">yanagiharae</tp:taxon-name-part></tp:taxon-name></italic> (Miwa, 1927), in ventral view, aedeagus with paramere, abruptly narrowed from apical third to apex, apex with hook-like preapical lateral expansion; pronotum with shallow punctures, interspaces between punctures 1–2 × average puncture diameter; and head with frontal carina straight in frontal view; while in <italic><tp:taxon-name><tp:taxon-name-part taxon-name-part-type="genus" reg="Phorocardius">P.</tp:taxon-name-part> <tp:taxon-name-part taxon-name-part-type="species" reg="unguicularis">unguicularis</tp:taxon-name-part></tp:taxon-name></italic> (Fleutiaux, 1918), in ventral view, aedeagus with paramere gradually narrowed from mid-length to apex, apex pointed and without preapical lateral expansion; pronotum with deep punctures, interspaces between punctures 0.3–1 × average puncture diameter; and head with frontal carina convex in frontal view.</p></tp:treatment-sec><tp:treatment-sec sec-type="description" id="SECID0EKNCK"><title>Description.</title><p>(based on holotype) Color entirely red-brown to brown throughout, with legs and antennae yellow-brown to brown; pronotum and venter slightly darker than elytra. Integument matt, with light yellow pubescence.</p></tp:treatment-sec><tp:treatment-sec sec-type="description" id="SECID0EPNCK"><title>Measurements.</title><p>(based on holotype) Body length 9.4 mm. Body width 3.3 mm. Body length to width ratio 2.9. Pronotal width to length ratio 1.1. Pronotal width to body width ratio 0.86. Elytral length to pronotal length ratio 2.6; elytron length to width ratio 4.3.</p><p><bold><italic>Head</italic>.</bold> Frons and vertex with interspaces between punctures 1–3 × average puncture diameter. Frontal carina in frontal view transversely straight. Antenna with apex extending to posterior angle of pronotum. Distance between eyes to width of eye ratio 3.0. Antenna length to body length ratio 0.36.</p><p><bold><italic>Prothorax</italic>.</bold> Pronotum in dorsal view (Fig. <xref ref-type="fig" rid="F18">18A</xref>): sides strongly convex from anterior edge to posterior fourth, slightly convex from posterior fourth to base of posterior angle, concave at base of posterior angle; widest near posterior third; posterior angles with lateral margin convex, strongly bulged laterally (Fig. <xref ref-type="fig" rid="F18">18C, D</xref>); surface with interspaces between punctures 1–2 × average puncture diameter.</p><p><bold><italic>Pterothorax</italic>.</bold> Projections on posterior edge of mesosternum: in lateral view present, acute, (Fig. <xref ref-type="fig" rid="F17">17C</xref>). Scutellar shield: width to length ratio 1.0; anterolateral edges slightly sinuate; posterior apex pointed. Elytra: upper edge of epipleura with minute serrations.</p><fig id="F17" position="float" orientation="portrait"><object-id xmlns:xlink="http://www.w3.org/1999/xlink" content-type="doi" xlink:type="simple">10.3897/zookeys.993.53805.figure17</object-id><object-id xmlns:xlink="http://www.w3.org/1999/xlink" content-type="arpha" xlink:type="simple">7842223D-4B69-52DB-A011-C6AE80C43FF1</object-id><label>Figure 17.</label><caption><p><italic><tp:taxon-name><tp:taxon-name-part taxon-name-part-type="genus" reg="Phorocardius">Phorocardius</tp:taxon-name-part> <tp:taxon-name-part taxon-name-part-type="species" reg="yanagiharae">yanagiharae</tp:taxon-name-part></tp:taxon-name></italic> (Miwa, 1927). <bold>A</bold> holotype, habitus, dorsal view <bold>B</bold> holotype, habitus, ventral view <bold>C</bold> holotype, habitus, lateral view with specimen labels <bold>D</bold> claw of holotype <bold>E</bold> apical part of aedeagus of holotype, ventral view <bold>F</bold> apical part of aedeagus of holotype, dorsal view <bold>G</bold> apical part of aedeagus of holotype, lateral view.</p></caption><graphic xmlns:xlink="http://www.w3.org/1999/xlink" xlink:href="zookeys-993-047-g017.jpg" position="float" orientation="portrait" xlink:type="simple" id="oo_475450.jpg"><uri content-type="original_file" xlink:type="simple">https://binary.pensoft.net/fig/475450</uri></graphic></fig><p><bold><italic>Legs</italic>.</bold> Length ratio of metatarsomeres I–V (excluding claws): 100; 66; 61; 47; 122. Claw with ventral apex almost as large as dorsal apex.</p><p><bold><italic>Abdomen</italic>.</bold> Lateral edges of visible abdominal ventrites I–V with minute serrations.</p><p><bold><italic>Male genitalia</italic></bold> (only apical third observed in current study, see Fig. <xref ref-type="fig" rid="F17">17E–G</xref>). Apical third robust in ventral and lateral views. Apical third of median lobe in ventral view (Fig. <xref ref-type="fig" rid="F17">17E</xref>) narrowing from base to apex, apex rounded. Apical third of median lobe in lateral view bent ventrad (Fig. <xref ref-type="fig" rid="F17">17G</xref>). Apical third of paramere in ventral view: extremely wide, 2–3 × wider than median lobe (measured at base of apical third), sides convex and narrowed to near apex, preapical lateral expansion triangular, facing laterally (Fig. <xref ref-type="fig" rid="F17">17F</xref>); apex acute beyond preapical lateral expansion, apical mesal callus absent. Apical third of paramere in lateral view: bent ventrad and gradually narrowed towards apex, preapical ventral expansion absent, without hook-shaped structure near apex.</p><p><bold>Female.</bold> Unknown.</p></tp:treatment-sec><tp:treatment-sec sec-type="type material" id="SECID0EERCK"><title>Type material.</title><p><bold><italic>Holotype</italic></bold>. male (<named-content xmlns:xlink="http://www.w3.org/1999/xlink" content-type="dwc:institutional_code" xlink:type="simple">TARI </named-content>), labels: 1) Formosa, Y. Miwa; 車路墘, 27/IV, 1926; 2) <italic><tp:taxon-name><tp:taxon-name-part taxon-name-part-type="genus" reg="Cardiophorus">Cardiophorus</tp:taxon-name-part> <tp:taxon-name-part taxon-name-part-type="species" reg="yanagiharae">yanagiharae</tp:taxon-name-part></tp:taxon-name></italic> n. sp., det. Y. Miwa; 3) Type; 4) 1072; 5) Not type?, det. W. Suzuki, 1989; 6) Holotype of <italic><tp:taxon-name><tp:taxon-name-part taxon-name-part-type="genus" reg="Cardiophorus">Cardiophorus</tp:taxon-name-part> <tp:taxon-name-part taxon-name-part-type="species" reg="yanagiharae">yanagiharae</tp:taxon-name-part></tp:taxon-name></italic> Miwa, 1927, Identified by Ruan &amp; Douglas, 2020.</p></tp:treatment-sec><tp:treatment-sec sec-type="remarks" id="SECID0EKSCK"><title>Remarks.</title><p><xref ref-type="bibr" rid="B26">Miwa (1927)</xref> stated that only one specimen was used for description of <italic><tp:taxon-name><tp:taxon-name-part taxon-name-part-type="genus" reg="Cardiophorus">Cardiophorus</tp:taxon-name-part> <tp:taxon-name-part taxon-name-part-type="species" reg="yanagiharae">yanagiharae</tp:taxon-name-part></tp:taxon-name></italic> Miwa, 1927 in the original publication. Therefore, according to ICZN (Art. 73.1.2.), the single specimen he described was fixed as holotype.</p><p>We have investigated the <named-content xmlns:xlink="http://www.w3.org/1999/xlink" content-type="dwc:institutional_code" xlink:type="simple">TARI </named-content><tp:taxon-name><tp:taxon-name-part taxon-name-part-type="family">Elateridae</tp:taxon-name-part></tp:taxon-name> collection. Only one single specimen labeled as “<italic><tp:taxon-name><tp:taxon-name-part taxon-name-part-type="genus" reg="Cardiophorus">Cardiophorus</tp:taxon-name-part> <tp:taxon-name-part taxon-name-part-type="species" reg="yanagiharae">yanagiharae</tp:taxon-name-part></tp:taxon-name></italic> sp. nov.” was discovered, which we have identified as the holotype for the following reasons: 1) it is preserved in the type collection with a circular type label and a rectangular <named-content xmlns:xlink="http://www.w3.org/1999/xlink" content-type="dwc:institutional_code" xlink:type="simple">TARI </named-content> type number label; 2) it has a label indicating “<italic><tp:taxon-name><tp:taxon-name-part taxon-name-part-type="genus" reg="Phorocardius">Phorocardius</tp:taxon-name-part> <tp:taxon-name-part taxon-name-part-type="species" reg="yanagiharae">yanagiharae</tp:taxon-name-part></tp:taxon-name></italic> n. sp.” in Miwa’s handwriting; and 3) it has a label that indicates the specimen locality “車路墘”, which is a location in the city “Tainan”, which matches the type locality <xref ref-type="bibr" rid="B26">Miwa (1927)</xref> provided.</p><fig id="F18" position="float" orientation="portrait"><object-id xmlns:xlink="http://www.w3.org/1999/xlink" content-type="doi" xlink:type="simple">10.3897/zookeys.993.53805.figure18</object-id><object-id xmlns:xlink="http://www.w3.org/1999/xlink" content-type="arpha" xlink:type="simple">2CDBED81-4959-5A7D-84F3-3F73CD8019E1</object-id><label>Figure 18.</label><caption><p><italic><tp:taxon-name><tp:taxon-name-part taxon-name-part-type="genus" reg="Phorocardius">Phorocardius</tp:taxon-name-part> <tp:taxon-name-part taxon-name-part-type="species" reg="yanagiharae">yanagiharae</tp:taxon-name-part></tp:taxon-name></italic> (Miwa, 1927). <bold>A</bold> holotype, pronotum, dorsal view <bold>B</bold> holotype, head, frontal view <bold>C</bold> right posterior angle of pronotum, dorsal view <bold>D</bold> left posterior angle of pronotum, dorsal view.</p></caption><graphic xmlns:xlink="http://www.w3.org/1999/xlink" xlink:href="zookeys-993-047-g018.jpg" position="float" orientation="portrait" xlink:type="simple" id="oo_475451.jpg"><uri content-type="original_file" xlink:type="simple">https://binary.pensoft.net/fig/475451</uri></graphic></fig><p>We believe Miwa had incorrectly reported the sex of the type as female. Moreover, Miwa implied the collecting date is “21/IV, 1926”. However, according to our examination, the date on the label is “27/IV, 1926”.</p><p>The previous record of <italic><tp:taxon-name><tp:taxon-name-part taxon-name-part-type="genus" reg="Phorocardius">Phorocardius</tp:taxon-name-part> <tp:taxon-name-part taxon-name-part-type="species" reg="yanagiharae">yanagiharae</tp:taxon-name-part></tp:taxon-name></italic> from Sichuan province (<xref ref-type="bibr" rid="B21">Jiang 1993</xref>; <xref ref-type="bibr" rid="B22">Jiang and Wang 1999</xref>) are erroneous. We investigated those specimens the authors used, and they turned out to be a new <tp:taxon-name><tp:taxon-name-part taxon-name-part-type="genus" reg="Phorocardius"/></tp:taxon-name> species (i.e., <italic><tp:taxon-name><tp:taxon-name-part taxon-name-part-type="genus" reg="Phorocardius">Phorocardius</tp:taxon-name-part> <tp:taxon-name-part taxon-name-part-type="species" reg="yunnanensis">yunnanensis</tp:taxon-name-part></tp:taxon-name></italic> Ruan &amp; Douglas, sp. nov., see following text).</p><p>Based on specimen information, this <tp:taxon-name><tp:taxon-name-part taxon-name-part-type="genus" reg="Phorocardius"/></tp:taxon-name> species inhabits low elevations (below 100 m) in south Taiwan island. The area is rainy, with subtropical to tropical climate. This <tp:taxon-name><tp:taxon-name-part taxon-name-part-type="genus" reg="Phorocardius"/></tp:taxon-name> species is currently considered endemic to Taiwan.</p></tp:treatment-sec><tp:treatment-sec><!--Section generated to contain objects referenced in tp:taxon-treatment.--><fig id="F9" position="float" orientation="portrait"><object-id xmlns:xlink="http://www.w3.org/1999/xlink" content-type="doi" xlink:type="simple">10.3897/zookeys.993.53805.figure9</object-id><object-id xmlns:xlink="http://www.w3.org/1999/xlink" content-type="arpha" xlink:type="simple">9A0A7375-85A1-5B07-AC76-B7F34BF21F53</object-id><label>Figure 9.</label><caption><p><italic><tp:taxon-name><tp:taxon-name-part taxon-name-part-type="genus" reg="Phorocardius">Phorocardius</tp:taxon-name-part> <tp:taxon-name-part taxon-name-part-type="species" reg="magnus">magnus</tp:taxon-name-part></tp:taxon-name></italic> Fleutiaux, 1931. <bold>A</bold> pronotum of lectotype, dorsal view (photograph: Dr Antoine Mantilleri, <abbrev xmlns:xlink="http://www.w3.org/1999/xlink" content-type="institution" xlink:title="Museum national d’Histoire naturelle, Paris, France" id="ABBRID0EY5CI" xlink:type="simple">MNHN</abbrev>) <bold>B</bold> head of paralectotype, frontal view (photograph: Dr Antoine Mantilleri, <abbrev xmlns:xlink="http://www.w3.org/1999/xlink" content-type="institution" xlink:title="Museum national d’Histoire naturelle, Paris, France" id="ABBRID0E65CI" xlink:type="simple">MNHN</abbrev>) <bold>C</bold> head, frontal view, hand drawing, arrow indicating straight frontal carina <bold>D, E</bold> apex of last visible abdominal ventrite (ventrite V) of female, ventral view, paralectotype (photograph: Dr Antoine Mantilleri, <abbrev xmlns:xlink="http://www.w3.org/1999/xlink" content-type="institution" xlink:title="Museum national d’Histoire naturelle, Paris, France" id="ABBRID0EI6CI" xlink:type="simple">MNHN</abbrev>) <bold>F</bold> apex of last visible abdominal ventrite (ventrite V) of female, dorsal view, non-type specimen <bold>G</bold> a model of last visible abdominal ventrite (ventrite V) of female, ventral view, hand drawing, arrow indicating tri-lobed apex <bold>H</bold> apex of last visible abdominal tergite (tergite VII) of female, dorsal view, non-type specimen <bold>I</bold> a model of last visible abdominal tergite (tergite VII) of female, dorsal view, hand drawing, arrow indicating concave apex.</p></caption><graphic xmlns:xlink="http://www.w3.org/1999/xlink" xlink:href="zookeys-993-047-g009.jpg" position="float" orientation="portrait" xlink:type="simple" id="oo_475441.jpg"><uri content-type="original_file" xlink:type="simple">https://binary.pensoft.net/fig/475441</uri></graphic></fig></tp:treatment-sec><ref-list><ref id="B28"><mixed-citation xmlns:xlink="http://www.w3.org/1999/xlink" xlink:type="simple"><person-group><name name-style="western"><surname>Miwa</surname><given-names>Y</given-names></name></person-group> (<year>1934</year>) <source>The fauna of <tp:taxon-name><tp:taxon-name-part taxon-name-part-type="family">Elateridae</tp:taxon-name-part></tp:taxon-name> in the Japanese Empire. Department of Agriculture Government Research Institute.</source><publisher-name>Report N 65</publisher-name>, <publisher-loc>Formosa 65</publisher-loc>, <size units="page">289 pp</size>.</mixed-citation></ref><ref id="B26"><mixed-citation xmlns:xlink="http://www.w3.org/1999/xlink" xlink:type="simple"><person-group><name name-style="western"><surname>Miwa</surname><given-names>Y</given-names></name></person-group> (<year>1927</year>) <article-title>New and some rare <tp:taxon-name><tp:taxon-name-part taxon-name-part-type="genus"/></tp:taxon-name> species of <tp:taxon-name><tp:taxon-name-part taxon-name-part-type="family">Elateridae</tp:taxon-name-part></tp:taxon-name> from the Japanese Empire.</article-title><source><tp:taxon-name><tp:taxon-name-part taxon-name-part-type="class">Insecta</tp:taxon-name-part></tp:taxon-name> Matsumurana</source><volume>2</volume>(<issue>1</issue>): <fpage>105</fpage>–<lpage>114</lpage>.</mixed-citation></ref><ref id="B27"><mixed-citation xmlns:xlink="http://www.w3.org/1999/xlink" xlink:type="simple"><person-group><name name-style="western"><surname>Miwa</surname><given-names>Y</given-names></name></person-group> (<year>1931</year>) <article-title><tp:taxon-name><tp:taxon-name-part taxon-name-part-type="family">Elateridae</tp:taxon-name-part></tp:taxon-name> of Formosa (V).</article-title><source>Transaction of natural History Society of Formosa</source><volume>22</volume>(<issue>113</issue>): <fpage>72</fpage>–<lpage>98</lpage>.</mixed-citation></ref><ref id="B21"><mixed-citation xmlns:xlink="http://www.w3.org/1999/xlink" xlink:type="simple"><person-group><name name-style="western"><surname>Jiang</surname><given-names>S</given-names></name></person-group> (<year>1993</year>) <source>A catalogue of the insect specimens preserved in the Insect Collection of Huazhong Agricultural University.</source><publisher-name>Beijing Agricultural Press</publisher-name>, <publisher-loc>Beijing</publisher-loc>, <size units="page">135 pp</size>.</mixed-citation></ref><ref id="B22"><mixed-citation xmlns:xlink="http://www.w3.org/1999/xlink" xlink:type="simple"><person-group><name name-style="western"><surname>Jiang</surname><given-names>S</given-names></name><name name-style="western"><surname>Wang</surname><given-names>S</given-names></name></person-group> (<year>1999</year>) <source>Economic click beetle fauna of China (<tp:taxon-name><tp:taxon-name-part taxon-name-part-type="order">Coleoptera</tp:taxon-name-part></tp:taxon-name>: <tp:taxon-name><tp:taxon-name-part taxon-name-part-type="family">Elateridae</tp:taxon-name-part></tp:taxon-name>).</source><publisher-name>China Agriculture Press</publisher-name>, <publisher-loc>Beijing</publisher-loc>, <size units="page">195 pp</size>.</mixed-citation></ref></ref-list></tp:taxon-treatment>
