# Supplementary material for: Revision of Chinese Phorocardius species (Coleoptera, Elateridae, Cardiophorinae)
Source: Zookeys. 2020 Nov 16;993:47–120. doi: 10.3897/zookeys.993.53805 (PMC7683496; doi:10.3897/zookeys.993.53805)
Supplement: XML Treatment for Phorocardius yunnanensis [file zookeys.993.53805-treatment11.xml]

<!DOCTYPE tp:taxon-treatment
  PUBLIC "-//TaxonX//DTD Taxonomic Treatment Publishing DTD v0 20100105//EN" "tax-treatment-NSO.dtd">
<tp:taxon-treatment xmlns:tp="http://www.plazi.org/taxpub"><tp:treatment-meta><kwd-group><label>Taxon classification</label><kwd><named-content xmlns:xlink="http://www.w3.org/1999/xlink" content-type="kingdom">Animalia</named-content></kwd><kwd><named-content xmlns:xlink="http://www.w3.org/1999/xlink" content-type="order">Coleoptera</named-content></kwd><kwd><named-content xmlns:xlink="http://www.w3.org/1999/xlink" content-type="family">Elateridae</named-content></kwd></kwd-group><mixed-citation publication-type="journal"><person-group><name><surname>Ruan</surname><given-names>Yongying</given-names></name><name><surname>Douglas</surname><given-names>Hume B.</given-names></name><name><surname>Qiu</surname><given-names>Lu</given-names></name><name><surname>Chen</surname><given-names>Xiaoqin</given-names></name><name><surname>Jiang</surname><given-names>Shihong</given-names></name></person-group><article-title>Revision of Chinese <italic><tp:taxon-name><tp:taxon-name-part taxon-name-part-type="genus" reg="Phorocardius">Phorocardius</tp:taxon-name-part></tp:taxon-name></italic><tp:taxon-name><tp:taxon-name-part taxon-name-part-type="genus" reg="Phorocardius"/></tp:taxon-name> species (<tp:taxon-name><tp:taxon-name-part taxon-name-part-type="order">Coleoptera</tp:taxon-name-part></tp:taxon-name>, <tp:taxon-name><tp:taxon-name-part taxon-name-part-type="family">Elateridae</tp:taxon-name-part></tp:taxon-name>, <tp:taxon-name><tp:taxon-name-part taxon-name-part-type="subfamily">Cardiophorinae</tp:taxon-name-part></tp:taxon-name>)</article-title><source>Zookeys</source><day>16</day><month>11</month><year>2020</year><volume>993</volume><fpage>47</fpage><lpage>120</lpage><pub-id pub-id-type="doi">10.3897/zookeys.993.53805</pub-id></mixed-citation></tp:treatment-meta><tp:nomenclature><label>10.</label><tp:taxon-name><object-id xmlns:xlink="http://www.w3.org/1999/xlink" content-type="arpha" xlink:type="simple">F997E33F-A32F-5490-997E-2AD787B38A54</object-id>
              <tp:taxon-name-part taxon-name-part-type="genus" reg="Phorocardius">Phorocardius</tp:taxon-name-part>
              <tp:taxon-name-part taxon-name-part-type="species" reg="yunnanensis">yunnanensis</tp:taxon-name-part>
              <object-id xmlns:xlink="http://www.w3.org/1999/xlink" content-type="zoobank" xlink:type="simple">http://zoobank.org/66DD489B-D095-4CCE-86A0-40676B3F1DA3</object-id>
            </tp:taxon-name><tp:taxon-authority>Ruan &amp; Douglas</tp:taxon-authority><tp:taxon-status xmlns:xlink="http://www.w3.org/1999/xlink" xlink:type="simple">sp. nov.</tp:taxon-status><xref ref-type="fig" rid="F19">Figs 19</xref><xref ref-type="fig" rid="F20">, 20</xref><xref ref-type="fig" rid="F23">, 23I</xref><xref ref-type="fig" rid="F24">, 24I</xref><xref ref-type="fig" rid="F26">, 26H</xref></tp:nomenclature><tp:treatment-sec sec-type="type locality" id="SECID0EGZCK"><title>Type locality.</title><p>Yunnan Prov., Xi-shuang-ban-na, Meng-a (alt. 1050–1080 m).</p></tp:treatment-sec><tp:treatment-sec sec-type="etymology" id="SECID0ELZCK"><title>Etymology.</title><p>The name of this <tp:taxon-name><tp:taxon-name-part taxon-name-part-type="genus" reg="Phorocardius"/></tp:taxon-name> species refers to the type locality.</p></tp:treatment-sec><tp:treatment-sec sec-type="distribution" id="SECID0E1ZCK"><title>Distribution.</title><p>China (currently endemic to Yunnan).</p></tp:treatment-sec><tp:treatment-sec sec-type="Differential diagnosis" id="SECID0E6ZCK"><title>Differential diagnosis.</title><p>Body length greater than 7.0 mm; integument black and shiny (non-metallic), elytron without yellow stripes, appendages yellow-brown. Prothorax: procoxal cavities narrowly open; prosternal process not strongly narrowed posterad to ventral apex in ventral view, with apex truncate to slightly rounded. Pterothorax: scutellar shield with posterior apex pointed. Tarsal claw with ventral apex not smaller than dorsal apex. Male genitalia: paramere acute in ventral view with small, acute preapical lateral expansion, without apical mesal callus. Female: apex of last abdominal ventrite (ventrite V) truncate to slightly convex, bent dorsad, each side with an incision.</p><p>This <tp:taxon-name><tp:taxon-name-part taxon-name-part-type="genus" reg="Phorocardius"/></tp:taxon-name> species is distinctive for having the dorsum entirely black and shiny and legs entirely yellow-brown (except for brown-black coxae).</p><p><italic><tp:taxon-name><tp:taxon-name-part taxon-name-part-type="genus" reg="Phorocardius">Phorocardius</tp:taxon-name-part> <tp:taxon-name-part taxon-name-part-type="species" reg="yunnanensis">yunnanensis</tp:taxon-name-part></tp:taxon-name></italic> Ruan &amp; Douglas, sp. nov. is close to <italic><tp:taxon-name><tp:taxon-name-part taxon-name-part-type="genus" reg="Phorocardius">P.</tp:taxon-name-part> <tp:taxon-name-part taxon-name-part-type="species" reg="vicinus">vicinus</tp:taxon-name-part></tp:taxon-name></italic> in brown-black body color, but distinguishable by the following. In <italic><tp:taxon-name><tp:taxon-name-part taxon-name-part-type="genus" reg="Phorocardius">P.</tp:taxon-name-part> <tp:taxon-name-part taxon-name-part-type="species" reg="yunnanensis">yunnanensis</tp:taxon-name-part></tp:taxon-name></italic> Ruan &amp; Douglas, sp. nov., pronotum longer with length of pronotum to elytra ratio 0.37–0.40 (excluding posterior angle) or ca. 0.43 (including posterior angle); antennae, palpi of mouthparts and legs yellow-brown to brown; and proximal sclerites of bursa copulatrix with basal edge concave. According to Kollar (1848) and type material (<named-content xmlns:xlink="http://www.w3.org/1999/xlink" content-type="dwc:institutional_code" xlink:type="simple">NHMW</named-content>), <italic><tp:taxon-name><tp:taxon-name-part taxon-name-part-type="genus" reg="Phorocardius">P.</tp:taxon-name-part> <tp:taxon-name-part taxon-name-part-type="species" reg="vicinus">vicinus</tp:taxon-name-part></tp:taxon-name></italic> has length of pronotum to elytra ratio only 0.33; appendages brown-black to black; and proximal sclerites of bursa copulatrix not concave at basal edge.</p></tp:treatment-sec><tp:treatment-sec sec-type="description" id="SECID0EC3CK"><title>Description.</title><p>(based on all type specimens (25♂, 24♀)) Dorsum black and shiny, venter brown-black with last 2–3 ventrites yellow-brown. Antennae brown to yellow-brown, with first two antennomeres slightly lighter in color. Legs entirely yellow-brown (except coxae brown-black). Surface of body with yellow pubescence.</p></tp:treatment-sec><tp:treatment-sec sec-type="description" id="SECID0EH3CK"><title>Measurements.</title><p>(based on all type specimens) Male body length 7.3–8.6 mm, width 2.6–3.3 mm. Female body length 7.3–10.4 mm, width 2.8–3.8 mm. Body length to width ratio 2.6–2.9. Pronotal width to length ratio 1.1–1.2. Pronotal width to body width ratio 0.84–0.91. Elytral length to pronotal length ratio 2.5–2.7; elytron length to width ratio 3.6–3.9.</p><p><bold><italic>Head</italic>.</bold> Frons and vertex with interspaces between punctures 1–2 × average puncture diameter; punctures slightly sparser at centre of vertex. Frontal carina in frontal view straight at middle, curved dorsally at sides. Distance between eyes to width of eye ratio 3.4–4.1. Antenna with apex reaching to or slightly reaching beyond posterior angle of pronotum in male, not reaching to posterior angle in female. Antenna length to body length ratio, in male 0.34–0.39; in female 0.32–0.36. Proportions of antennomere lengths (male): 100 (scape); 57–65; 73–79; 78–80; 77–84; 78–89; 74–89; 77–89; 75–79; 73–83; 105–116.</p><p><bold><italic>Prothorax</italic>.</bold> Pronotum in dorsal view: sides evenly convex from anterior edge to constriction near posterior fifth, widest near mid-length; posterior angles with lateral sides almost straight, not bulged; surface with small punctures, interspaces between punctures 1.5–3 × average puncture diameter. In ventral view, ventral surface of prosternal process with sides carinate and gradually narrow from anterior to posterior end, with apex rounded. In lateral view, prosternal process with ventral surface curved slightly dorsad, posterior end concave (Fig. <xref ref-type="fig" rid="F24">24I</xref>, upper arrow). Procoxal cavities narrowly open.</p><p><bold><italic>Pterothorax</italic></bold> (Figs <xref ref-type="fig" rid="F20">20E</xref>, <xref ref-type="fig" rid="F24">24I</xref>). Mesepisternum in ventral view with antero-mesal angle broadly rounded mesad of a notch, facing antero-mesally (Fig. <xref ref-type="fig" rid="F20">20E</xref>, upper (green) arrow); Projections on posterior edge of mesosternum: in ventral view weak (Fig. <xref ref-type="fig" rid="F20">20E</xref>, lower (red) arrow); in lateral view weak to absent, not produced anteriorly (Fig. <xref ref-type="fig" rid="F24">24I</xref>, lower (red) arrow). Scutellar shield: width to length ratio 0.7–0.93; anterolateral edges slightly sinuate; posterior edge pointed. Elytra: upper edge of epipleura with minute serrations.</p><p><bold><italic>Legs</italic></bold>. Length ratio of metatarsomeres I–V (excluding claws): 100; 73–79; 65–79; 45–54; 138–154. Claw with ventral apex almost as large as dorsal apex.</p><p><bold><italic>Abdomen</italic></bold>. Lateral edges of visible abdominal ventrites I–V with minute serrations.</p><p><bold><italic>Male genitalia</italic></bold> (Fig. <xref ref-type="fig" rid="F19">19D–F</xref>). Robust in dorsal view, slender in lateral view. Median lobe in ventral view narrowing from base to basal third, parallel-sided and slender from basal third to apex, apex broadly rounded to truncate. Median lobe in lateral view evenly curved ventrad from base to apex, apex rounded and dilated. Paramere in dorsal view: wide from base to mid-length, gradually narrowed beyond mid-length, apex slanted; preapical lateral expansion small and sharp, facing laterally; apical mesal callus absent; width 2–2.5 × median lobe width (measured at mid-length of paramere and median lobe respectively). Paramere in lateral view straight from base to mid-length, curved ventrad from mid-length to apex; apex without sharp hook-shaped preapical ventral expansion.</p><fig id="F19" position="float" orientation="portrait"><object-id xmlns:xlink="http://www.w3.org/1999/xlink" content-type="doi" xlink:type="simple">10.3897/zookeys.993.53805.figure19</object-id><object-id xmlns:xlink="http://www.w3.org/1999/xlink" content-type="arpha" xlink:type="simple">3FF716C6-1EC3-5F9A-B0F1-901AEEE164E8</object-id><label>Figure 19.</label><caption><p><italic><tp:taxon-name><tp:taxon-name-part taxon-name-part-type="genus" reg="Phorocardius">Phorocardius</tp:taxon-name-part> <tp:taxon-name-part taxon-name-part-type="species" reg="yunnanensis">yunnanensis</tp:taxon-name-part></tp:taxon-name></italic> Ruan &amp; Douglas, sp. nov. <bold>A</bold> holotype, male, dorsal view <bold>B</bold> paratype, female, dorsal view <bold>C</bold> paratype, female (Yunnan, Xi-shuan-ban-na, Meng-zhe), ventral view <bold>D</bold> aedeagus of holotype, dorsal view <bold>E</bold> aedeagus of holotype, ventral view, arrow indicating apex of paramere <bold>F</bold> aedeagus of holotype, lateral view <bold>G</bold> female abdominal sternite VIII, dorsal view (paratype) <bold>H</bold> ovipositor of paratype, dorsal view <bold>I</bold> distal (upper side) and proximal sclerites of bursa copulatrix (paratype).</p></caption><graphic xmlns:xlink="http://www.w3.org/1999/xlink" xlink:href="zookeys-993-047-g019.jpg" position="float" orientation="portrait" xlink:type="simple" id="oo_475452.jpg"><uri content-type="original_file" xlink:type="simple">https://binary.pensoft.net/fig/475452</uri></graphic></fig><p><bold>Female</bold>. Body length slightly larger than male (Fig. <xref ref-type="fig" rid="F19">19B, C</xref>), apex of abdominal ventrite V in ventral view truncate to slightly convex, bent dorsad, each side with an incision (Figs <xref ref-type="fig" rid="F20">20D</xref>, <xref ref-type="fig" rid="F26">26H</xref>, indicated by blue arrow) (in male, apex of abdominal ventrite V not bent dorsad, each side weakly concave, see Fig. <xref ref-type="fig" rid="F20">20D</xref>). Bursa copulatrix with proximal sclerites large, semi-spherical, base with deep concavity, apex narrowed and angulate; with many spines on internal surface: each with 9–11 large ones on mesal edge, 10–12 smaller ones on disc.</p><fig id="F20" position="float" orientation="portrait"><object-id xmlns:xlink="http://www.w3.org/1999/xlink" content-type="doi" xlink:type="simple">10.3897/zookeys.993.53805.figure20</object-id><object-id xmlns:xlink="http://www.w3.org/1999/xlink" content-type="arpha" xlink:type="simple">02DF70FD-3B0C-50E2-A98B-987EAA768F4D</object-id><label>Figure 20.</label><caption><p><italic><tp:taxon-name><tp:taxon-name-part taxon-name-part-type="genus" reg="Phorocardius">Phorocardius</tp:taxon-name-part> <tp:taxon-name-part taxon-name-part-type="species" reg="yunnanensis">yunnanensis</tp:taxon-name-part></tp:taxon-name></italic> Ruan &amp; Douglas, sp. nov. <bold>A</bold> pronotum and scutellum of holotype, dorsal view <bold>B</bold> posterior edge of pronotum, left side, dorsal view, arrows showing sublateral incisions <bold>C</bold> head of holotype, frontal view <bold>D</bold> apex of last abdominal ventrite (ventrite V) of male and female, ventral view (paratypes), arrow showing apical lateral incisions <bold>E</bold> paratype, ventral view of pro- and mesothorax; indicating shapes of prosternal process, mesepisternum (upper, green arrow on antero-mesal angle) and projections on posterior edge of mesosternum (lower, red arrow).</p></caption><graphic xmlns:xlink="http://www.w3.org/1999/xlink" xlink:href="zookeys-993-047-g020.jpg" position="float" orientation="portrait" xlink:type="simple" id="oo_475453.jpg"><uri content-type="original_file" xlink:type="simple">https://binary.pensoft.net/fig/475453</uri></graphic></fig></tp:treatment-sec><tp:treatment-sec sec-type="type material" id="SECID0ESBDK"><title>Type material.</title><p><bold><italic>Holotype</italic></bold>. ♂ (<named-content xmlns:xlink="http://www.w3.org/1999/xlink" content-type="dwc:institutional_code" xlink:type="simple">IZCAS</named-content>), labels: 1) <bold>Yunnan</bold>, Xi-shuang-ban-na, Meng-a (勐阿), 1050–1080 m, Chinese Academy of Sciences [in Chinese]; 2) 1958.VI.6, leg. Fuji Pu [in Chinese]; 3) Holotype <italic><tp:taxon-name><tp:taxon-name-part taxon-name-part-type="genus" reg="Phorocardius">Phorocardius</tp:taxon-name-part> <tp:taxon-name-part taxon-name-part-type="species" reg="yunnanensis">yunnanensis</tp:taxon-name-part></tp:taxon-name></italic> sp. nov. Des. Ruan &amp; Douglas, 2019.</p><p><bold><italic>Paratypes</italic></bold> (34♂42♀). 1♂1♀ (<named-content xmlns:xlink="http://www.w3.org/1999/xlink" content-type="dwc:institutional_code" xlink:type="simple">IZCAS</named-content>), labels: 1) <bold>Yunnan</bold>, Xi-shuang-ban-na, Meng-a (勐阿), 1050–1080 m, Chinese Academy of Sciences [in Chinese]; 2) 1958.VI.9–10, leg. Shuyong Wang [in Chinese]; 3) Paratype <italic><tp:taxon-name><tp:taxon-name-part taxon-name-part-type="genus" reg="Phorocardius">Phorocardius</tp:taxon-name-part> <tp:taxon-name-part taxon-name-part-type="species" reg="yunnanensis">yunnanensis</tp:taxon-name-part></tp:taxon-name></italic> sp. nov. Des. Ruan &amp; Douglas, 2019. • 1♀ (<named-content xmlns:xlink="http://www.w3.org/1999/xlink" content-type="dwc:institutional_code" xlink:type="simple">IZCAS</named-content>), labels: 1) <bold>Yunnan</bold>, Xi-shuang-ban-na, Meng-a (勐阿), 1000 m, Chinese Academy of Sciences [in Chinese]; 2) 1958.V.19, leg. Fuji Pu [in Chinese]; 3) Paratype <italic><tp:taxon-name><tp:taxon-name-part taxon-name-part-type="genus" reg="Phorocardius">Phorocardius</tp:taxon-name-part> <tp:taxon-name-part taxon-name-part-type="species" reg="yunnanensis">yunnanensis</tp:taxon-name-part></tp:taxon-name></italic> sp. nov. Des. Ruan &amp; Douglas, 2019. • 2♂3♀ (<named-content xmlns:xlink="http://www.w3.org/1999/xlink" content-type="dwc:institutional_code" xlink:type="simple">IZCAS</named-content>), labels: 1) <bold>Yunnan</bold>, Xi-shuang-ban-na, Meng-zhe (勐遮), 1200 m, Chinese Academy of Sciences [in Chinese]; 2) 1958.VI.15, leg. Fuji Pu [in Chinese]; 3) <italic><tp:taxon-name><tp:taxon-name-part taxon-name-part-type="genus" reg="Phorocardius">Phorocardius</tp:taxon-name-part> <tp:taxon-name-part taxon-name-part-type="species" reg="yanagiharae">yanagiharae</tp:taxon-name-part></tp:taxon-name></italic>, det. Siqin Ge; 4) Paratype <italic><tp:taxon-name><tp:taxon-name-part taxon-name-part-type="genus" reg="Phorocardius">Phorocardius</tp:taxon-name-part> <tp:taxon-name-part taxon-name-part-type="species" reg="yunnanensis">yunnanensis</tp:taxon-name-part></tp:taxon-name></italic> sp. nov. Des. Ruan &amp; Douglas, 2019. • 5♂6♀ (<named-content xmlns:xlink="http://www.w3.org/1999/xlink" content-type="dwc:institutional_code" xlink:type="simple">IZCAS</named-content>), labels: 1) <bold>Yunnan</bold>, Xi-shuang-ban-na, Meng-zhe (勐遮), 1200 m, Chinese Academy of Sciences [in Chinese]; 2) 1958.VI.15, leg. Shuyong Wang [in Chinese]; 3) <italic><tp:taxon-name><tp:taxon-name-part taxon-name-part-type="genus" reg="Phorocardius">Phorocardius</tp:taxon-name-part> <tp:taxon-name-part taxon-name-part-type="species" reg="yanagiharae">yanagiharae</tp:taxon-name-part></tp:taxon-name></italic> (Miwa), det. Shihong Jiang, 1998; 4) Paratype <italic><tp:taxon-name><tp:taxon-name-part taxon-name-part-type="genus" reg="Phorocardius">Phorocardius</tp:taxon-name-part> <tp:taxon-name-part taxon-name-part-type="species" reg="yunnanensis">yunnanensis</tp:taxon-name-part></tp:taxon-name></italic> sp. nov. Des. Ruan &amp; Douglas, 2019. • 1♀ (<named-content xmlns:xlink="http://www.w3.org/1999/xlink" content-type="dwc:institutional_code" xlink:type="simple">IZCAS</named-content>), labels: 1) <bold>Yunnan</bold>, Xi-shuang-ban-na, Meng-zhe (勐遮), 1200 m, Chinese Academy of Sciences [in Chinese]; 2) 1958.IV.14, leg. Shuyong Wang [in Chinese]; 3) Paratype <italic><tp:taxon-name><tp:taxon-name-part taxon-name-part-type="genus" reg="Phorocardius">Phorocardius</tp:taxon-name-part> <tp:taxon-name-part taxon-name-part-type="species" reg="yunnanensis">yunnanensis</tp:taxon-name-part></tp:taxon-name></italic> sp. nov. Des. Ruan &amp; Douglas, 2019. • 1♂ (<named-content xmlns:xlink="http://www.w3.org/1999/xlink" content-type="dwc:institutional_code" xlink:type="simple">IZCAS</named-content>), labels: 1) <bold>Yunnan</bold>, Xi-shuang-ban-na, Meng-zhe (勐遮), 1200 m, Chinese Academy of Sciences [in Chinese]; 2) 1958.VI.17, leg. Zhi-zi Chen [in Chinese]; 3) Paratype <italic><tp:taxon-name><tp:taxon-name-part taxon-name-part-type="genus" reg="Phorocardius">Phorocardius</tp:taxon-name-part> <tp:taxon-name-part taxon-name-part-type="species" reg="yunnanensis">yunnanensis</tp:taxon-name-part></tp:taxon-name></italic> sp. nov. Des. Ruan &amp; Douglas, 2019. • 1♂ (<named-content xmlns:xlink="http://www.w3.org/1999/xlink" content-type="dwc:institutional_code" xlink:type="simple">IZCAS</named-content>), labels: 1) <bold>Yunnan</bold>, Xi-shuang-ban-na, Meng-zhe (勐遮), 870 m, Chinese Academy of Sciences [in Chinese]; 2) 1958.VII.7, leg. Fuji-Pu [in Chinese]; 3) Paratype <italic><tp:taxon-name><tp:taxon-name-part taxon-name-part-type="genus" reg="Phorocardius">Phorocardius</tp:taxon-name-part> <tp:taxon-name-part taxon-name-part-type="species" reg="yunnanensis">yunnanensis</tp:taxon-name-part></tp:taxon-name></italic> sp. nov. Des. Ruan &amp; Douglas, 2019. • 1♂ (<named-content xmlns:xlink="http://www.w3.org/1999/xlink" content-type="dwc:institutional_code" xlink:type="simple">IZCAS</named-content>), labels: 1) <bold>Yunnan</bold>, Meng-zhe (勐遮), Nan-nuo-shan, 1100 m, 1957.IV.28, leg. Fuji Pu, light trap [in Chinese]; 2) [same information as label 1, in Russian]; 3) Paratype <italic><tp:taxon-name><tp:taxon-name-part taxon-name-part-type="genus" reg="Phorocardius">Phorocardius</tp:taxon-name-part> <tp:taxon-name-part taxon-name-part-type="species" reg="yunnanensis">yunnanensis</tp:taxon-name-part></tp:taxon-name></italic> sp. nov. Des. Ruan &amp; Douglas, 2019. • 1♂ (<named-content xmlns:xlink="http://www.w3.org/1999/xlink" content-type="dwc:institutional_code" xlink:type="simple">IZCAS</named-content>), labels: 1) <bold>Yunnan</bold>, Xi-shuang-ban-na, Meng-hun (勐混), 1200 m, Chinese Academy of Sciences [in Chinese]; 2) 1958.V.28, leg. Shuyong Wang [in Chinese]; 3) Paratype <italic><tp:taxon-name><tp:taxon-name-part taxon-name-part-type="genus" reg="Phorocardius">Phorocardius</tp:taxon-name-part> <tp:taxon-name-part taxon-name-part-type="species" reg="yunnanensis">yunnanensis</tp:taxon-name-part></tp:taxon-name></italic> sp. nov. Des. Ruan &amp; Douglas, 2019. • 1♀ (<named-content xmlns:xlink="http://www.w3.org/1999/xlink" content-type="dwc:institutional_code" xlink:type="simple">IZCAS</named-content>), labels: 1) <bold>Yunnan</bold>, Xi-shuang-ban-na, Meng-hun (勐混), 1000–1200 m, Chinese Academy of Sciences [in Chinese]; 2) 1958.V.21, leg. Leyi Zheng [in Chinese]; 3) Paratype <italic><tp:taxon-name><tp:taxon-name-part taxon-name-part-type="genus" reg="Phorocardius">Phorocardius</tp:taxon-name-part> <tp:taxon-name-part taxon-name-part-type="species" reg="yunnanensis">yunnanensis</tp:taxon-name-part></tp:taxon-name></italic> sp. nov. Des. Ruan &amp; Douglas, 2019. • 2♂1♀ (<named-content xmlns:xlink="http://www.w3.org/1999/xlink" content-type="dwc:institutional_code" xlink:type="simple">IZCAS</named-content>), labels: 1) <bold>Yunnan</bold>, Xi-shuang-ban-na, Meng-hun (勐混), 1200–1400 m, Chinese Academy of Sciences [in Chinese]; 2) 1958.V.17–24, leg. Xuwu Meng [in Chinese]; 3) Paratype <italic><tp:taxon-name><tp:taxon-name-part taxon-name-part-type="genus" reg="Phorocardius">Phorocardius</tp:taxon-name-part> <tp:taxon-name-part taxon-name-part-type="species" reg="yunnanensis">yunnanensis</tp:taxon-name-part></tp:taxon-name></italic> sp. nov. Des. Ruan &amp; Douglas, 2019. • 1♂ (<named-content xmlns:xlink="http://www.w3.org/1999/xlink" content-type="dwc:institutional_code" xlink:type="simple">IZCAS</named-content>), labels: 1) <bold>Yunnan</bold>, Xi-shuang-ban-na, Meng-hun (勐混), 1200 m, Chinese Academy of Sciences [in Chinese]; 2) 1958.V.17, leg. Xuwu Meng [in Chinese]; 3) Paratype <italic><tp:taxon-name><tp:taxon-name-part taxon-name-part-type="genus" reg="Phorocardius">Phorocardius</tp:taxon-name-part> <tp:taxon-name-part taxon-name-part-type="species" reg="yunnanensis">yunnanensis</tp:taxon-name-part></tp:taxon-name></italic> sp. nov. Des. Ruan &amp; Douglas, 2019. • 1♂ (<named-content xmlns:xlink="http://www.w3.org/1999/xlink" content-type="dwc:institutional_code" xlink:type="simple">IZCAS</named-content>), labels: 1) <bold>Yunnan</bold>, Xi-shuang-ban-na, Da-meng-long (大勐龙), 650 m, Chinese Academy of Sciences [in Chinese]; 2) 1958.VI.9, leg. Shuyong Wang [in Chinese]; 3) Paratype <italic><tp:taxon-name><tp:taxon-name-part taxon-name-part-type="genus" reg="Phorocardius">Phorocardius</tp:taxon-name-part> <tp:taxon-name-part taxon-name-part-type="species" reg="yunnanensis">yunnanensis</tp:taxon-name-part></tp:taxon-name></italic> sp. nov. Des. Ruan &amp; Douglas, 2019. • 1♀ (<named-content xmlns:xlink="http://www.w3.org/1999/xlink" content-type="dwc:institutional_code" xlink:type="simple">IZCAS</named-content>), labels: 1) <bold>Yunnan</bold>, Jing-dong (景东), Dong-jia-fen, 1250 m, 1956.V.27, leg. Zha-gu-liang-ye-fu [in Chinese]; 2) Paratype <italic><tp:taxon-name><tp:taxon-name-part taxon-name-part-type="genus" reg="Phorocardius">Phorocardius</tp:taxon-name-part> <tp:taxon-name-part taxon-name-part-type="species" reg="yunnanensis">yunnanensis</tp:taxon-name-part></tp:taxon-name></italic> sp. nov. Des. Ruan &amp; Douglas, 2019. • 1♀ (<named-content xmlns:xlink="http://www.w3.org/1999/xlink" content-type="dwc:institutional_code" xlink:type="simple">IZCAS</named-content>), labels: 1) <bold>Yunnan</bold>, Jing-dong (景东), 1170 m, 1956.VI.30, leg. Zha-gu-liang-ye-fu, light trap [in Chinese]; 2) Paratype <italic><tp:taxon-name><tp:taxon-name-part taxon-name-part-type="genus" reg="Phorocardius">Phorocardius</tp:taxon-name-part> <tp:taxon-name-part taxon-name-part-type="species" reg="yunnanensis">yunnanensis</tp:taxon-name-part></tp:taxon-name></italic> sp. nov. Des. Ruan &amp; Douglas, 2019. • 1♂ (<named-content xmlns:xlink="http://www.w3.org/1999/xlink" content-type="dwc:institutional_code" xlink:type="simple">IZCAS</named-content>), labels: 1) <bold>Yunnan</bold>, Jing-dong (景东), Dong-jia-fen, 1250 m, 1956.VI.29, leg. Krizhanovsky [in Chinese]; 2) Paratype <italic><tp:taxon-name><tp:taxon-name-part taxon-name-part-type="genus" reg="Phorocardius">Phorocardius</tp:taxon-name-part> <tp:taxon-name-part taxon-name-part-type="species" reg="yunnanensis">yunnanensis</tp:taxon-name-part></tp:taxon-name></italic> sp. nov. Des. Ruan &amp; Douglas, 2019. • 2♀ (<named-content xmlns:xlink="http://www.w3.org/1999/xlink" content-type="dwc:institutional_code" xlink:type="simple">IZCAS</named-content>), labels: 1) <bold>Yunnan</bold>, Jing-dong (景东), Dong-jia-fen, 1250 m, 1956.VI.3, leg. Krizhanovsky [in Chinese]; 2) Paratype <italic><tp:taxon-name><tp:taxon-name-part taxon-name-part-type="genus" reg="Phorocardius">Phorocardius</tp:taxon-name-part> <tp:taxon-name-part taxon-name-part-type="species" reg="yunnanensis">yunnanensis</tp:taxon-name-part></tp:taxon-name></italic> sp. nov. Des. Ruan &amp; Douglas, 2019. • 1♂ (<named-content xmlns:xlink="http://www.w3.org/1999/xlink" content-type="dwc:institutional_code" xlink:type="simple">IZCAS</named-content>), labels: 1) <bold>Yunnan</bold>, Bao-shan (保山) to Yong-ping (永平), 1955.V.28, leg. Le Wu [in Chinese]; 2) Paratype <italic><tp:taxon-name><tp:taxon-name-part taxon-name-part-type="genus" reg="Phorocardius">Phorocardius</tp:taxon-name-part> <tp:taxon-name-part taxon-name-part-type="species" reg="yunnanensis">yunnanensis</tp:taxon-name-part></tp:taxon-name></italic> sp. nov. Des. Ruan &amp; Douglas, 2019. • 1♂1♀ (<named-content xmlns:xlink="http://www.w3.org/1999/xlink" content-type="dwc:institutional_code" xlink:type="simple">IZCAS</named-content>), labels: 1) <bold>Yunnan</bold>, east of Bao-shan (保山), Lang-cang river 1200 m, 1955.V.28, leg. Bu-xi-ke [in Chinese]; 2) Paratype <italic><tp:taxon-name><tp:taxon-name-part taxon-name-part-type="genus" reg="Phorocardius">Phorocardius</tp:taxon-name-part> <tp:taxon-name-part taxon-name-part-type="species" reg="yunnanensis">yunnanensis</tp:taxon-name-part></tp:taxon-name></italic> sp. nov. Des. Ruan &amp; Douglas, 2019. • 2♂ (<named-content xmlns:xlink="http://www.w3.org/1999/xlink" content-type="dwc:institutional_code" xlink:type="simple">IZCAS</named-content>), labels: 1) <bold>Yunnan</bold>, Si-mao (思茅), 1380 m, Chinese Academy of Sciences [in Chinese]; 2) 1958.VI.7, leg. Shuyong Wang [in Chinese]; 3) Paratype <italic><tp:taxon-name><tp:taxon-name-part taxon-name-part-type="genus" reg="Phorocardius">Phorocardius</tp:taxon-name-part> <tp:taxon-name-part taxon-name-part-type="species" reg="yunnanensis">yunnanensis</tp:taxon-name-part></tp:taxon-name></italic> sp. nov. Des. Ruan &amp; Douglas, 2019. • 2♂ (<named-content xmlns:xlink="http://www.w3.org/1999/xlink" content-type="dwc:institutional_code" xlink:type="simple">IZCAS</named-content>), labels: 1) <bold>Yunnan</bold>, Si-mao (思茅), Pu-wen, 950–1200 m, 1957.V.11, leg. Guangji Hong &amp; Zhirang Meng [in Chinese]; 2) [same information as label 1, in Russian]; 3) Paratype <italic><tp:taxon-name><tp:taxon-name-part taxon-name-part-type="genus" reg="Phorocardius">Phorocardius</tp:taxon-name-part> <tp:taxon-name-part taxon-name-part-type="species" reg="yunnanensis">yunnanensis</tp:taxon-name-part></tp:taxon-name></italic> sp. nov. Des. Ruan &amp; Douglas, 2019. • 3♂12♀ (<named-content xmlns:xlink="http://www.w3.org/1999/xlink" content-type="dwc:institutional_code" xlink:type="simple">SZPT</named-content>, ex. <abbrev xmlns:xlink="http://www.w3.org/1999/xlink" xlink:title="Lu Qiu Personal Collection, Chongqing, China" id="ABBRID0ELPDK" xlink:type="simple">LQCC</abbrev>), labels: 1) <bold>Yunnan</bold>, Pu-er, Si-mao (思茅), 1400 m, 9–11.V.2018, Meizihu Park, leg. Jianyue Qiu &amp; Hao xu, Shenzhen Polytechnic [in Chinese]; 2) Paratype <italic><tp:taxon-name><tp:taxon-name-part taxon-name-part-type="genus" reg="Phorocardius">Phorocardius</tp:taxon-name-part> <tp:taxon-name-part taxon-name-part-type="species" reg="yunnanensis">yunnanensis</tp:taxon-name-part></tp:taxon-name></italic> sp. nov. Des. Ruan &amp; Douglas, 2019. • 6♂3♀ (<named-content xmlns:xlink="http://www.w3.org/1999/xlink" content-type="dwc:institutional_code" xlink:type="simple">SZPT</named-content>), labels: 1) <bold>Yunnan</bold>, Lin-cang, Yun-xian County, Man-wang township (漫湾镇), light trap, VI–VIII, 2018, leg. Zichun Xiong, Shenzhen Polytechnic [in Chinese]; 2) Paratype <italic><tp:taxon-name><tp:taxon-name-part taxon-name-part-type="genus" reg="Phorocardius">Phorocardius</tp:taxon-name-part> <tp:taxon-name-part taxon-name-part-type="species" reg="yunnanensis">yunnanensis</tp:taxon-name-part></tp:taxon-name></italic> sp. nov. Des. Ruan &amp; Douglas, 2019. • 1♂2♀ (<named-content xmlns:xlink="http://www.w3.org/1999/xlink" content-type="dwc:institutional_code" xlink:type="simple">SZPT</named-content>), labels: 1) Nabang Town, 那邦镇, Yingjiang County, <bold>Yunnan</bold>, 2018-IV-3, 252 m, Lu Qiu Leg.; 2) Paratype <italic><tp:taxon-name><tp:taxon-name-part taxon-name-part-type="genus" reg="Phorocardius">Phorocardius</tp:taxon-name-part> <tp:taxon-name-part taxon-name-part-type="species" reg="yunnanensis">yunnanensis</tp:taxon-name-part></tp:taxon-name></italic> sp. nov. Des. Ruan &amp; Douglas, 2019. • 4♀ (<named-content xmlns:xlink="http://www.w3.org/1999/xlink" content-type="dwc:institutional_code" xlink:type="simple">IZCAS</named-content>), labels: 1) <bold>Yunnan</bold>, Cang-yuan (沧源), 750–790 m, Chinese Academy of Sciences [in Chinese]; 2) 1980.V.19–22, leg. Jinwen Shang [in Chinese]; 3) Paratype <italic><tp:taxon-name><tp:taxon-name-part taxon-name-part-type="genus" reg="Phorocardius">Phorocardius</tp:taxon-name-part> <tp:taxon-name-part taxon-name-part-type="species" reg="yunnanensis">yunnanensis</tp:taxon-name-part></tp:taxon-name></italic> sp. nov. Des. Ruan &amp; Douglas, 2019. • 1♀ (<named-content xmlns:xlink="http://www.w3.org/1999/xlink" content-type="dwc:institutional_code" xlink:type="simple">IZCAS</named-content>), labels: 1) <bold>Yunnan</bold>, Cang-yuan (沧源), ban-lao, 1100 m, Chinese Academy of Sciences [in Chinese]; 2) 1980.V.18, leg. Hongxing Li [in Chinese]; 3) Paratype <italic><tp:taxon-name><tp:taxon-name-part taxon-name-part-type="genus" reg="Phorocardius">Phorocardius</tp:taxon-name-part> <tp:taxon-name-part taxon-name-part-type="species" reg="yunnanensis">yunnanensis</tp:taxon-name-part></tp:taxon-name></italic> sp. nov. Des. Ruan &amp; Douglas, 2019. • 1♂ (<named-content xmlns:xlink="http://www.w3.org/1999/xlink" content-type="dwc:institutional_code" xlink:type="simple">IZCAS</named-content>), labels: 1) <bold>Yunnan</bold>, Lu-xi (潞西), 1250 m, Chinese Academy of Sciences [in Chinese]; 2) 1980.V.18, leg. Jinwen Shang [in Chinese]; 3) Paratype <italic><tp:taxon-name><tp:taxon-name-part taxon-name-part-type="genus" reg="Phorocardius">Phorocardius</tp:taxon-name-part> <tp:taxon-name-part taxon-name-part-type="species" reg="yunnanensis">yunnanensis</tp:taxon-name-part></tp:taxon-name></italic> sp. nov. Des. Ruan &amp; Douglas, 2019. • 1♀ (<named-content xmlns:xlink="http://www.w3.org/1999/xlink" content-type="dwc:institutional_code" xlink:type="simple">IZCAS</named-content>), labels: 1) <bold>Yunnan</bold>, Rui-li (瑞丽), 1400 m, 1956.VI.6, leg. Benshou Zhou [in Chinese]; 2) [same information as label 1, in Russian]; 3) Paratype <italic><tp:taxon-name><tp:taxon-name-part taxon-name-part-type="genus" reg="Phorocardius">Phorocardius</tp:taxon-name-part> <tp:taxon-name-part taxon-name-part-type="species" reg="yunnanensis">yunnanensis</tp:taxon-name-part></tp:taxon-name></italic> sp. nov. Des. Ruan &amp; Douglas, 2019.</p></tp:treatment-sec><tp:treatment-sec sec-type="remarks" id="SECID0EITDK"><title>Remarks.</title><p>Based on specimen information, this <tp:taxon-name><tp:taxon-name-part taxon-name-part-type="genus" reg="Phorocardius"/></tp:taxon-name> species is currently only known from mountainous southwest Yunnan, China. It inhabits mainly middle elevations (ca. 650–1400 m). Southwest Yunnan is rainy and humid, subtropical to tropical with subtropical evergreen broad-leaf forest or tropical rain forest. Specimens were collected by sweep-netting and light traps, indicating both diurnal and nocturnal activity.</p></tp:treatment-sec><tp:treatment-sec><!--Section generated to contain objects referenced in tp:taxon-treatment.--><fig id="F23" position="float" orientation="portrait"><object-id xmlns:xlink="http://www.w3.org/1999/xlink" content-type="doi" xlink:type="simple">10.3897/zookeys.993.53805.figure23</object-id><object-id xmlns:xlink="http://www.w3.org/1999/xlink" content-type="arpha" xlink:type="simple">1BFEF6C2-83F8-5099-88D0-25CED6C6D078</object-id><label>Figure 23.</label><caption><p>Shape of supraantennal carina of Chinese <italic><tp:taxon-name><tp:taxon-name-part taxon-name-part-type="genus" reg="Phorocardius">Phorocardius</tp:taxon-name-part> </tp:taxon-name> species</italic>. Arrows indicating supraantennal carina forked near eye. <bold>A</bold><italic><tp:taxon-name><tp:taxon-name-part taxon-name-part-type="genus" reg="Phorocardius">P.</tp:taxon-name-part> <tp:taxon-name-part taxon-name-part-type="species" reg="alterlineatus">alterlineatus</tp:taxon-name-part></tp:taxon-name></italic> Ruan &amp; Douglas, sp. nov. <bold>B</bold><italic><tp:taxon-name><tp:taxon-name-part taxon-name-part-type="genus" reg="Phorocardius">P.</tp:taxon-name-part> <tp:taxon-name-part taxon-name-part-type="species" reg="flavistriolatus">flavistriolatus</tp:taxon-name-part></tp:taxon-name></italic> Ruan &amp; Douglas, sp. nov. <bold>C</bold><italic><tp:taxon-name><tp:taxon-name-part taxon-name-part-type="genus" reg="Phorocardius">P.</tp:taxon-name-part> <tp:taxon-name-part taxon-name-part-type="species" reg="florentini">florentini</tp:taxon-name-part></tp:taxon-name></italic>. <bold>D</bold><italic><tp:taxon-name><tp:taxon-name-part taxon-name-part-type="genus" reg="Phorocardius">P.</tp:taxon-name-part> <tp:taxon-name-part taxon-name-part-type="species" reg="magnus">magnus</tp:taxon-name-part></tp:taxon-name></italic>. <bold>E</bold><italic><tp:taxon-name><tp:taxon-name-part taxon-name-part-type="genus" reg="Phorocardius">P.</tp:taxon-name-part> <tp:taxon-name-part taxon-name-part-type="species" reg="manuleatus">manuleatus</tp:taxon-name-part></tp:taxon-name></italic>. <bold>F</bold><italic><tp:taxon-name><tp:taxon-name-part taxon-name-part-type="genus" reg="Phorocardius">P.</tp:taxon-name-part> <tp:taxon-name-part taxon-name-part-type="species" reg="minutus">minutus</tp:taxon-name-part></tp:taxon-name></italic> Ruan &amp; Douglas, sp. nov. <bold>G</bold><italic><tp:taxon-name><tp:taxon-name-part taxon-name-part-type="genus" reg="Phorocardius">P.</tp:taxon-name-part> <tp:taxon-name-part taxon-name-part-type="species" reg="rufiposterus">rufiposterus</tp:taxon-name-part></tp:taxon-name></italic> Ruan &amp; Douglas, sp. nov. <bold>H</bold><italic><tp:taxon-name><tp:taxon-name-part taxon-name-part-type="genus" reg="Phorocardius">P.</tp:taxon-name-part> <tp:taxon-name-part taxon-name-part-type="species" reg="unguicularis">unguicularis</tp:taxon-name-part></tp:taxon-name></italic>. <bold>I</bold><italic><tp:taxon-name><tp:taxon-name-part taxon-name-part-type="genus" reg="Phorocardius">P.</tp:taxon-name-part> <tp:taxon-name-part taxon-name-part-type="species" reg="yunnanensis">yunnanensis</tp:taxon-name-part></tp:taxon-name></italic> Ruan &amp; Douglas, sp. nov. <bold>J</bold><italic><tp:taxon-name><tp:taxon-name-part taxon-name-part-type="genus" reg="Phorocardius">P.</tp:taxon-name-part> <tp:taxon-name-part taxon-name-part-type="species" reg="zhiweii">zhiweii</tp:taxon-name-part></tp:taxon-name></italic> Ruan, Douglas &amp; Qiu, sp. nov. <bold>K</bold> head, frontal-lateral view, arrows indicating forked supraantennal carina.</p></caption><graphic xmlns:xlink="http://www.w3.org/1999/xlink" xlink:href="zookeys-993-047-g023.jpg" position="float" orientation="portrait" xlink:type="simple" id="oo_475457.jpg"><uri content-type="original_file" xlink:type="simple">https://binary.pensoft.net/fig/475457</uri></graphic></fig><fig id="F24" position="float" orientation="portrait"><object-id xmlns:xlink="http://www.w3.org/1999/xlink" content-type="doi" xlink:type="simple">10.3897/zookeys.993.53805.figure24</object-id><object-id xmlns:xlink="http://www.w3.org/1999/xlink" content-type="arpha" xlink:type="simple">B5DF198B-D06E-59BF-B4A1-CC6786FDC355</object-id><label>Figure 24.</label><caption><p>Lateral view of prosternal process and mesosternum of Chinese <italic><tp:taxon-name><tp:taxon-name-part taxon-name-part-type="genus" reg="Phorocardius">Phorocardius</tp:taxon-name-part></tp:taxon-name></italic><tp:taxon-name><tp:taxon-name-part taxon-name-part-type="genus" reg="Phorocardius"/></tp:taxon-name> species. Upper green arrows indicating shape of posterior end of prosternal process; lower red arrows indicating projections (absent or present) on posterior edge of mesosternum (i.e., on anteroventral angle of mesosternal fossa according to <xref ref-type="bibr" rid="B11">Douglas 2003</xref>). <bold>A</bold><italic><tp:taxon-name><tp:taxon-name-part taxon-name-part-type="genus" reg="Phorocardius">P.</tp:taxon-name-part> <tp:taxon-name-part taxon-name-part-type="species" reg="alterlineatus">alterlineatus</tp:taxon-name-part></tp:taxon-name></italic> Ruan &amp; Douglas, sp. nov. <bold>B</bold><italic><tp:taxon-name><tp:taxon-name-part taxon-name-part-type="genus" reg="Phorocardius">P.</tp:taxon-name-part> <tp:taxon-name-part taxon-name-part-type="species" reg="flavistriolatus">flavistriolatus</tp:taxon-name-part></tp:taxon-name></italic> Ruan &amp; Douglas, sp. nov. <bold>C</bold><italic><tp:taxon-name><tp:taxon-name-part taxon-name-part-type="genus" reg="Phorocardius">P.</tp:taxon-name-part> <tp:taxon-name-part taxon-name-part-type="species" reg="florentini">florentini</tp:taxon-name-part></tp:taxon-name></italic>. <bold>D</bold><italic><tp:taxon-name><tp:taxon-name-part taxon-name-part-type="genus" reg="Phorocardius">P.</tp:taxon-name-part> <tp:taxon-name-part taxon-name-part-type="species" reg="magnus">magnus</tp:taxon-name-part></tp:taxon-name></italic>. <bold>E</bold><italic><tp:taxon-name><tp:taxon-name-part taxon-name-part-type="genus" reg="Phorocardius">P.</tp:taxon-name-part> <tp:taxon-name-part taxon-name-part-type="species" reg="manuleatus">manuleatus</tp:taxon-name-part></tp:taxon-name></italic>. <bold>F</bold><italic><tp:taxon-name><tp:taxon-name-part taxon-name-part-type="genus" reg="Phorocardius">P.</tp:taxon-name-part> <tp:taxon-name-part taxon-name-part-type="species" reg="minutus">minutus</tp:taxon-name-part></tp:taxon-name></italic> Ruan &amp; Douglas, sp. nov. <bold>G</bold><italic><tp:taxon-name><tp:taxon-name-part taxon-name-part-type="genus" reg="Phorocardius">P.</tp:taxon-name-part> <tp:taxon-name-part taxon-name-part-type="species" reg="rufiposterus">rufiposterus</tp:taxon-name-part></tp:taxon-name></italic> Ruan &amp; Douglas, sp. nov. <bold>H</bold><italic><tp:taxon-name><tp:taxon-name-part taxon-name-part-type="genus" reg="Phorocardius">P.</tp:taxon-name-part> <tp:taxon-name-part taxon-name-part-type="species" reg="unguicularis">unguicularis</tp:taxon-name-part></tp:taxon-name></italic>. <bold>I</bold><italic><tp:taxon-name><tp:taxon-name-part taxon-name-part-type="genus" reg="Phorocardius">P.</tp:taxon-name-part> <tp:taxon-name-part taxon-name-part-type="species" reg="yunnanensis">yunnanensis</tp:taxon-name-part></tp:taxon-name></italic> Ruan &amp; Douglas, sp. nov. <bold>J</bold><italic><tp:taxon-name><tp:taxon-name-part taxon-name-part-type="genus" reg="Phorocardius">P.</tp:taxon-name-part> <tp:taxon-name-part taxon-name-part-type="species" reg="zhiweii">zhiweii</tp:taxon-name-part></tp:taxon-name></italic> Ruan, Douglas &amp; Qiu, sp. nov.</p></caption><graphic xmlns:xlink="http://www.w3.org/1999/xlink" xlink:href="zookeys-993-047-g024.jpg" position="float" orientation="portrait" xlink:type="simple" id="oo_475458.jpg"><uri content-type="original_file" xlink:type="simple">https://binary.pensoft.net/fig/475458</uri></graphic></fig><fig id="F26" position="float" orientation="portrait"><object-id xmlns:xlink="http://www.w3.org/1999/xlink" content-type="doi" xlink:type="simple">10.3897/zookeys.993.53805.figure26</object-id><object-id xmlns:xlink="http://www.w3.org/1999/xlink" content-type="arpha" xlink:type="simple">1882EA00-F47E-5818-9DB4-6E64DDFE75FF</object-id><label>Figure 26.</label><caption><p>Female abdominal ventrite V in Chinese <italic><tp:taxon-name><tp:taxon-name-part taxon-name-part-type="genus" reg="Phorocardius">Phorocardius</tp:taxon-name-part></tp:taxon-name></italic><tp:taxon-name><tp:taxon-name-part taxon-name-part-type="genus" reg="Phorocardius"/></tp:taxon-name> species (ventral view). <bold>A</bold><italic><tp:taxon-name><tp:taxon-name-part taxon-name-part-type="genus" reg="Phorocardius">P.</tp:taxon-name-part> <tp:taxon-name-part taxon-name-part-type="species" reg="alterlineatus">alterlineatus</tp:taxon-name-part></tp:taxon-name></italic> Ruan &amp; Douglas, sp. nov. <bold>B</bold><italic><tp:taxon-name><tp:taxon-name-part taxon-name-part-type="genus" reg="Phorocardius">P.</tp:taxon-name-part> <tp:taxon-name-part taxon-name-part-type="species" reg="flavistriolatus">flavistriolatus</tp:taxon-name-part></tp:taxon-name></italic> Ruan &amp; Douglas, sp. nov. <bold>C</bold><italic><tp:taxon-name><tp:taxon-name-part taxon-name-part-type="genus" reg="Phorocardius">P.</tp:taxon-name-part> <tp:taxon-name-part taxon-name-part-type="species" reg="florentini">florentini</tp:taxon-name-part></tp:taxon-name></italic>. <bold>D</bold><italic><tp:taxon-name><tp:taxon-name-part taxon-name-part-type="genus" reg="Phorocardius">P.</tp:taxon-name-part> <tp:taxon-name-part taxon-name-part-type="species" reg="magnus">magnus</tp:taxon-name-part></tp:taxon-name></italic>. <bold>E</bold><italic><tp:taxon-name><tp:taxon-name-part taxon-name-part-type="genus" reg="Phorocardius">P.</tp:taxon-name-part> <tp:taxon-name-part taxon-name-part-type="species" reg="manuleatus">manuleatus</tp:taxon-name-part></tp:taxon-name></italic><bold>F</bold><italic><tp:taxon-name><tp:taxon-name-part taxon-name-part-type="genus" reg="Phorocardius">P.</tp:taxon-name-part> <tp:taxon-name-part taxon-name-part-type="species" reg="rufiposterus">rufiposterus</tp:taxon-name-part></tp:taxon-name></italic> Ruan &amp; Douglas, sp. nov. <bold>G</bold><italic><tp:taxon-name><tp:taxon-name-part taxon-name-part-type="genus" reg="Phorocardius">P.</tp:taxon-name-part> <tp:taxon-name-part taxon-name-part-type="species" reg="unguicularis">unguicularis</tp:taxon-name-part></tp:taxon-name></italic><bold>H</bold><italic><tp:taxon-name><tp:taxon-name-part taxon-name-part-type="genus" reg="Phorocardius">P.</tp:taxon-name-part> <tp:taxon-name-part taxon-name-part-type="species" reg="yunnanensis">yunnanensis</tp:taxon-name-part></tp:taxon-name></italic> Ruan &amp; Douglas, sp. nov, arrows showing incisions near apex.</p></caption><graphic xmlns:xlink="http://www.w3.org/1999/xlink" xlink:href="zookeys-993-047-g026.jpg" position="float" orientation="portrait" xlink:type="simple" id="oo_475460.jpg"><uri content-type="original_file" xlink:type="simple">https://binary.pensoft.net/fig/475460</uri></graphic></fig></tp:treatment-sec><ref-list><ref id="B11"><mixed-citation xmlns:xlink="http://www.w3.org/1999/xlink" xlink:type="simple"><person-group><name name-style="western"><surname>Douglas</surname><given-names>HB</given-names></name></person-group> (<year>2003</year>) <article-title>Revision of the <italic><tp:taxon-name><tp:taxon-name-part taxon-name-part-type="genus">Cardiophorus</tp:taxon-name-part></tp:taxon-name></italic> (<tp:taxon-name><tp:taxon-name-part taxon-name-part-type="order">Coleoptera</tp:taxon-name-part></tp:taxon-name>: <tp:taxon-name><tp:taxon-name-part taxon-name-part-type="family">Elateridae</tp:taxon-name-part></tp:taxon-name>) <tp:taxon-name><tp:taxon-name-part taxon-name-part-type="genus"/></tp:taxon-name> species of eastern Canada and United States of America.</article-title><source>The Canadian Entomologist</source><volume>135</volume>: <fpage>493</fpage>–<lpage>548</lpage>. <ext-link xlink:type="simple" ext-link-type="doi" xlink:href="10.4039/n02-003">https://doi.org/10.4039/n02-003</ext-link></mixed-citation></ref></ref-list></tp:taxon-treatment>
