# Supplementary material for: Revision of Chinese Phorocardius species (Coleoptera, Elateridae, Cardiophorinae)
Source: Zookeys. 2020 Nov 16;993:47–120. doi: 10.3897/zookeys.993.53805 (PMC7683496; doi:10.3897/zookeys.993.53805)
Supplement: XML Treatment for Phorocardius comptus [file zookeys.993.53805-treatment13.xml]

<!DOCTYPE tp:taxon-treatment
  PUBLIC "-//TaxonX//DTD Taxonomic Treatment Publishing DTD v0 20100105//EN" "tax-treatment-NSO.dtd">
<tp:taxon-treatment xmlns:tp="http://www.plazi.org/taxpub"><tp:treatment-meta><kwd-group><label>Taxon classification</label><kwd><named-content xmlns:xlink="http://www.w3.org/1999/xlink" content-type="kingdom">Animalia</named-content></kwd><kwd><named-content xmlns:xlink="http://www.w3.org/1999/xlink" content-type="order">Coleoptera</named-content></kwd><kwd><named-content xmlns:xlink="http://www.w3.org/1999/xlink" content-type="family">Elateridae</named-content></kwd></kwd-group><mixed-citation publication-type="journal"><person-group><name><surname>Ruan</surname><given-names>Yongying</given-names></name><name><surname>Douglas</surname><given-names>Hume B.</given-names></name><name><surname>Qiu</surname><given-names>Lu</given-names></name><name><surname>Chen</surname><given-names>Xiaoqin</given-names></name><name><surname>Jiang</surname><given-names>Shihong</given-names></name></person-group><article-title>Revision of Chinese <italic><tp:taxon-name><tp:taxon-name-part taxon-name-part-type="genus" reg="Phorocardius">Phorocardius</tp:taxon-name-part></tp:taxon-name></italic><tp:taxon-name><tp:taxon-name-part taxon-name-part-type="genus" reg="Phorocardius"/></tp:taxon-name> species (<tp:taxon-name><tp:taxon-name-part taxon-name-part-type="order">Coleoptera</tp:taxon-name-part></tp:taxon-name>, <tp:taxon-name><tp:taxon-name-part taxon-name-part-type="family">Elateridae</tp:taxon-name-part></tp:taxon-name>, <tp:taxon-name><tp:taxon-name-part taxon-name-part-type="subfamily">Cardiophorinae</tp:taxon-name-part></tp:taxon-name>)</article-title><source>Zookeys</source><day>16</day><month>11</month><year>2020</year><volume>993</volume><fpage>47</fpage><lpage>120</lpage><pub-id pub-id-type="doi">10.3897/zookeys.993.53805</pub-id></mixed-citation></tp:treatment-meta><tp:nomenclature><tp:taxon-name><object-id xmlns:xlink="http://www.w3.org/1999/xlink" content-type="arpha" xlink:type="simple">B1F31EF1-8608-54B8-9E6A-17D78B9A5D99</object-id>
              <tp:taxon-name-part taxon-name-part-type="genus" reg="Phorocardius">Phorocardius</tp:taxon-name-part>
              <tp:taxon-name-part taxon-name-part-type="species" reg="comptus">comptus</tp:taxon-name-part>
            </tp:taxon-name><tp:taxon-authority>(Candèze, 1860) [removed from distribution of mainland China and Taiwan]</tp:taxon-authority><xref ref-type="fig" rid="F28">Fig. 28</xref><tp:nomenclature-citation-list><tp:nomenclature-citation><tp:taxon-name>
                  <tp:taxon-name-part taxon-name-part-type="genus" reg="Cardiophorus">Cardiophorus</tp:taxon-name-part> <tp:taxon-name-part taxon-name-part-type="species" reg="comptus">comptus</tp:taxon-name-part></tp:taxon-name><comment>Candèze, 1860: 202. Type locality: Hindoustan méridional, Mysore (interpreted as India, Karnataka, Mysuru). Lectotype designated here.</comment></tp:nomenclature-citation><tp:nomenclature-citation><tp:taxon-name>
                  <tp:taxon-name-part taxon-name-part-type="genus" reg="Phorocardius">Phorocardius</tp:taxon-name-part> <tp:taxon-name-part taxon-name-part-type="species" reg="comptus">comptus</tp:taxon-name-part></tp:taxon-name><comment>: <xref ref-type="bibr" rid="B28">Miwa 1934</xref>: 209 (distribution).</comment></tp:nomenclature-citation><tp:nomenclature-citation><tp:taxon-name>
                  <tp:taxon-name-part taxon-name-part-type="genus" reg="Dicronychus">Dicronychus</tp:taxon-name-part> <tp:taxon-name-part taxon-name-part-type="species" reg="comptus">comptus</tp:taxon-name-part></tp:taxon-name><comment>: <xref ref-type="bibr" rid="B31">Ôhira 1973</xref>: 38 (as comb. nov. from <tp:taxon-name><tp:taxon-name-part taxon-name-part-type="genus" reg="Cardiophorus">Cardiophorus</tp:taxon-name-part></tp:taxon-name>, distribution).</comment></tp:nomenclature-citation><tp:nomenclature-citation><tp:taxon-name>
                  <tp:taxon-name-part taxon-name-part-type="genus" reg="Phorocardius">Phorocardius</tp:taxon-name-part> <tp:taxon-name-part taxon-name-part-type="species" reg="comptus">comptus</tp:taxon-name-part></tp:taxon-name><comment>: <xref ref-type="bibr" rid="B32">Ôhira 1978</xref>: 96 (as comb. nov. from <tp:taxon-name><tp:taxon-name-part taxon-name-part-type="genus" reg="Dicronychus">Dicronychus</tp:taxon-name-part></tp:taxon-name>, distribution, photograph of habitus).</comment></tp:nomenclature-citation><tp:nomenclature-citation><tp:taxon-name>
                  <tp:taxon-name-part taxon-name-part-type="genus" reg="Phorocardius">Phorocardius</tp:taxon-name-part> <tp:taxon-name-part taxon-name-part-type="species" reg="comptus">comptus</tp:taxon-name-part></tp:taxon-name><comment>: <xref ref-type="bibr" rid="B7">Cate et al. 2007</xref>: 206 (distribution).</comment></tp:nomenclature-citation></tp:nomenclature-citation-list></tp:nomenclature><tp:treatment-sec sec-type="distribution" id="SECID0EJ5EK"><title>Distribution.</title><p>India (<xref ref-type="bibr" rid="B2">Candèze 1860</xref>, <xref ref-type="bibr" rid="B5">1891</xref>); Nepal (<xref ref-type="bibr" rid="B32">Ôhira 1978</xref>); Sri Lanka (<xref ref-type="bibr" rid="B31">Ôhira 1973</xref>). Excluded from China here.</p></tp:treatment-sec><tp:treatment-sec sec-type="remarks" id="SECID0E65EK"><title>Remarks.</title><p><italic><tp:taxon-name><tp:taxon-name-part taxon-name-part-type="genus" reg="Phorocardius">Phorocardius</tp:taxon-name-part> <tp:taxon-name-part taxon-name-part-type="species" reg="comptus">comptus</tp:taxon-name-part></tp:taxon-name></italic> was recorded from Taiwan by <xref ref-type="bibr" rid="B26">Miwa (1927</xref>, <xref ref-type="bibr" rid="B27">1931</xref>). However, <xref ref-type="bibr" rid="B35">Suzuki (1999)</xref> considered the record questionable. He excluded <italic><tp:taxon-name><tp:taxon-name-part taxon-name-part-type="genus" reg="Phorocardius">P.</tp:taxon-name-part> <tp:taxon-name-part taxon-name-part-type="species" reg="comptus">comptus</tp:taxon-name-part></tp:taxon-name></italic> from Taiwan after studying the specimens that <xref ref-type="bibr" rid="B26">Miwa (1927)</xref> used for the record. The same specimen was examined in our study (<named-content xmlns:xlink="http://www.w3.org/1999/xlink" content-type="dwc:institutional_code" xlink:type="simple">TARI </named-content>, see Fig. <xref ref-type="fig" rid="F28">28F</xref>). We agree with <xref ref-type="bibr" rid="B35">Suzuki (1999)</xref> that the specimen used by <xref ref-type="bibr" rid="B26">Miwa (1927)</xref> is one of the “Shiraki specimens”. “Shiraki specimens” were originally housed in <named-content xmlns:xlink="http://www.w3.org/1999/xlink" content-type="dwc:institutional_code" xlink:type="simple">NHMUK</named-content>, collected from tropical Oriental countries (e.g., India, Nepal, Borneo, etc.) and shipped to Taiwan by Dr Shiraki in 1916. All specimen labels were then replaced by new labels with several specific localities from Taiwan such as “Rônô”, “Kôshun”, “Kôtoshô”, “Horisha”, “Hori”, “Musha”, etc. (<xref ref-type="bibr" rid="B24">Kurosawa 1980</xref>; <xref ref-type="bibr" rid="B8">Chu and Xiao 1981</xref>; <xref ref-type="bibr" rid="B9">Chu 2011</xref>, <xref ref-type="bibr" rid="B10">2013</xref>). Most of these Taiwan locality names refer to localities in the south and southeast Asia, the codes for these true locality names were documented in a file housed in National Taiwan University, Taipei, which was already lost shortly after world war II (<xref ref-type="bibr" rid="B9">Chu 2011</xref>). Additionally, under each of these specimens, there is a typical Shiraki’s label with his handwriting and a red circle mark. Therefore, the single <italic><tp:taxon-name><tp:taxon-name-part taxon-name-part-type="genus" reg="Phorocardius">P.</tp:taxon-name-part> <tp:taxon-name-part taxon-name-part-type="species" reg="comptus">comptus</tp:taxon-name-part></tp:taxon-name></italic> specimen in <named-content xmlns:xlink="http://www.w3.org/1999/xlink" content-type="dwc:institutional_code" xlink:type="simple">TARI </named-content> is one of these “Shiraki specimens”, since it has a locality label indicating “Rônô”, and a second label with Shiraki’s handwriting and a red circle mark.</p><fig id="F28" position="float" orientation="portrait"><object-id xmlns:xlink="http://www.w3.org/1999/xlink" content-type="doi" xlink:type="simple">10.3897/zookeys.993.53805.figure28</object-id><object-id xmlns:xlink="http://www.w3.org/1999/xlink" content-type="arpha" xlink:type="simple">D9FC77DA-0CEC-56E4-88E7-61BE1D954523</object-id><label>Figure 28.</label><caption><p><italic><tp:taxon-name><tp:taxon-name-part taxon-name-part-type="genus" reg="Phorocardius">Phorocardius</tp:taxon-name-part> <tp:taxon-name-part taxon-name-part-type="species" reg="comptus">comptus</tp:taxon-name-part></tp:taxon-name></italic> (Candèze, 1860) (insets <bold>A, B, E, G–I</bold> are provided by Ms Karine Savard, Agriculture and Agri-food Canada; insets <bold>C, D</bold> are provided by Dr Yijie Tong, <named-content xmlns:xlink="http://www.w3.org/1999/xlink" content-type="dwc:institutional_code" xlink:type="simple">IZCAS</named-content>) . <bold>A</bold> lectotype, male, dorsal view <bold>B</bold> lectotype, male, lateral view <bold>C</bold> paralectotype, male, dorsal view <bold>D</bold> paralectotype, female, dorsal view <bold>E</bold> female, dorsal view (<named-content xmlns:xlink="http://www.w3.org/1999/xlink" content-type="dwc:institutional_code" xlink:type="simple">NHMUK</named-content>, non-type specimen) <bold>F</bold> female, dorsal view (<named-content xmlns:xlink="http://www.w3.org/1999/xlink" content-type="dwc:institutional_code" xlink:type="simple">TARI </named-content>, used for distributional record by <xref ref-type="bibr" rid="B26">Miwa (1927)</xref>) <bold>G</bold> aedeagus of lectotype, dorsal view, arrow indicating apices of parameres and median lobe <bold>H</bold> aedeagus of lectotype, lateral view, arrow indicating apices of parameres and median lobe <bold>I</bold> distal (upper side) and proximal sclerites of bursa copulatrix (paralectotype, habitus shown in <bold>D</bold>).</p></caption><graphic xmlns:xlink="http://www.w3.org/1999/xlink" xlink:href="zookeys-993-047-g028.jpg" position="float" orientation="portrait" xlink:type="simple" id="oo_475462.jpg"><uri content-type="original_file" xlink:type="simple">https://binary.pensoft.net/fig/475462</uri></graphic></fig><p><italic><tp:taxon-name><tp:taxon-name-part taxon-name-part-type="genus" reg="Phorocardius">Phorocardius</tp:taxon-name-part> <tp:taxon-name-part taxon-name-part-type="species" reg="comptus">comptus</tp:taxon-name-part></tp:taxon-name></italic> was previously recorded by <xref ref-type="bibr" rid="B21">Jiang (1993)</xref> and <xref ref-type="bibr" rid="B22">Jiang and Wang (1999)</xref> in Hubei Prov., China. We examined the specimens used in those studies and found that these specimens are not conspecific with <italic><tp:taxon-name><tp:taxon-name-part taxon-name-part-type="genus" reg="Phorocardius">P.</tp:taxon-name-part> <tp:taxon-name-part taxon-name-part-type="species" reg="comptus">comptus</tp:taxon-name-part></tp:taxon-name></italic>, instead they are described as a new <tp:taxon-name><tp:taxon-name-part taxon-name-part-type="genus" reg="Phorocardius"/></tp:taxon-name> species in this study (i.e., <italic><tp:taxon-name><tp:taxon-name-part taxon-name-part-type="genus" reg="Phorocardius">Phorocardius</tp:taxon-name-part> <tp:taxon-name-part taxon-name-part-type="species" reg="alterlineatus">alterlineatus</tp:taxon-name-part></tp:taxon-name></italic> Ruan &amp; Douglas sp. nov. above). We consider <italic><tp:taxon-name><tp:taxon-name-part taxon-name-part-type="genus" reg="Phorocardius">P.</tp:taxon-name-part> <tp:taxon-name-part taxon-name-part-type="species" reg="comptus">comptus</tp:taxon-name-part></tp:taxon-name></italic> to be absent from mainland China and Taiwan.</p><p><xref ref-type="bibr" rid="B2">Candèze (1860</xref>: 202) described <italic><tp:taxon-name><tp:taxon-name-part taxon-name-part-type="genus" reg="Cardiophorus">Cardiophorus</tp:taxon-name-part> <tp:taxon-name-part taxon-name-part-type="species" reg="comptus">comptus</tp:taxon-name-part></tp:taxon-name></italic> and <italic><tp:taxon-name><tp:taxon-name-part taxon-name-part-type="genus" reg="Cardiophorus">C.</tp:taxon-name-part> <tp:taxon-name-part taxon-name-part-type="species" reg="contemptus">contemptus</tp:taxon-name-part></tp:taxon-name></italic> on the same page and stated that <italic><tp:taxon-name><tp:taxon-name-part taxon-name-part-type="genus" reg="Cardiophorus">C.</tp:taxon-name-part> <tp:taxon-name-part taxon-name-part-type="species" reg="contemptus">contemptus</tp:taxon-name-part></tp:taxon-name></italic> (see Fig. <xref ref-type="fig" rid="F29">29</xref>) may be a variety <italic><tp:taxon-name><tp:taxon-name-part taxon-name-part-type="genus" reg="Cardiophorus">C.</tp:taxon-name-part> <tp:taxon-name-part taxon-name-part-type="species" reg="comptus">comptus</tp:taxon-name-part></tp:taxon-name></italic>. The examination of the type material of both <tp:taxon-name><tp:taxon-name-part taxon-name-part-type="genus" reg="Phorocardius"/></tp:taxon-name> species shows that they are similar in female genitalia and external characters (except for the elytral color). It is possible that <italic><tp:taxon-name><tp:taxon-name-part taxon-name-part-type="genus" reg="Cardiophorus">C.</tp:taxon-name-part> <tp:taxon-name-part taxon-name-part-type="species" reg="contemptus">contemptus</tp:taxon-name-part></tp:taxon-name></italic> is a junior synonym of <italic><tp:taxon-name><tp:taxon-name-part taxon-name-part-type="genus" reg="Cardiophorus">C.</tp:taxon-name-part> <tp:taxon-name-part taxon-name-part-type="species" reg="comptus">comptus</tp:taxon-name-part></tp:taxon-name></italic>. However, as we have not studied any male specimen of <italic><tp:taxon-name><tp:taxon-name-part taxon-name-part-type="genus" reg="Cardiophorus">C.</tp:taxon-name-part> <tp:taxon-name-part taxon-name-part-type="species" reg="contemptus">contemptus</tp:taxon-name-part></tp:taxon-name></italic>, it is treated here as valid.</p><fig id="F29" position="float" orientation="portrait"><object-id xmlns:xlink="http://www.w3.org/1999/xlink" content-type="doi" xlink:type="simple">10.3897/zookeys.993.53805.figure29</object-id><object-id xmlns:xlink="http://www.w3.org/1999/xlink" content-type="arpha" xlink:type="simple">EBC92750-3C2E-5EBD-BBCE-790D69932F49</object-id><label>Figure 29.</label><caption><p><italic><tp:taxon-name><tp:taxon-name-part taxon-name-part-type="genus" reg="Phorocardius">Phorocardius</tp:taxon-name-part> <tp:taxon-name-part taxon-name-part-type="species" reg="contemptus">contemptus</tp:taxon-name-part></tp:taxon-name></italic> (Candèze, 1860) (images are provided by Ms Karine Savard, Agriculture and Agri-food Canada). <bold>A</bold> lectotype, female, dorsal view <bold>B</bold> ovipositor, dorsal view <bold>C</bold> head, frontal view (lectotype) <bold>D</bold> distal sclerite of bursa copulatrix (lectotype; only one sclerite is shown) <bold>E</bold> proximal sclerites of bursa copulatrix (lectotype).</p></caption><graphic xmlns:xlink="http://www.w3.org/1999/xlink" xlink:href="zookeys-993-047-g029.jpg" position="float" orientation="portrait" xlink:type="simple" id="oo_475463.jpg"><uri content-type="original_file" xlink:type="simple">https://binary.pensoft.net/fig/475463</uri></graphic></fig><p>Three specimens (<named-content xmlns:xlink="http://www.w3.org/1999/xlink" content-type="dwc:institutional_code" xlink:type="simple">NHMUK</named-content>) are designated as lectotype or paralectotypes for the following reasons: 1) they are labeled with “SYNTYPE”; 2) the labels indicate either “S. India” or “Hindoustan”, which are consistent with the original description; 3) the collection of Candèze before 1869 had been transferred to the <named-content xmlns:xlink="http://www.w3.org/1999/xlink" content-type="dwc:institutional_code" xlink:type="simple">NHMUK</named-content> (<xref ref-type="bibr" rid="B1">Bousquet 2016</xref>); and 4) the type materials are absent in either <named-content xmlns:xlink="http://www.w3.org/1999/xlink" content-type="dwc:institutional_code" xlink:type="simple">RBINS</named-content> or <abbrev xmlns:xlink="http://www.w3.org/1999/xlink" content-type="institution" xlink:title="Museum national d’Histoire naturelle, Paris, France" id="ABBRID0E5KFK" xlink:type="simple">MNHN</abbrev>.</p></tp:treatment-sec><tp:treatment-sec sec-type="type material" id="SECID0EDLFK"><title>Type material.</title><p><bold><italic>Lectotype</italic></bold> of <italic><tp:taxon-name><tp:taxon-name-part taxon-name-part-type="genus" reg="Cardiophorus">Cardiophorus</tp:taxon-name-part> <tp:taxon-name-part taxon-name-part-type="species" reg="comptus">comptus</tp:taxon-name-part></tp:taxon-name></italic> Candèze, 1860: ♂ (<named-content xmlns:xlink="http://www.w3.org/1999/xlink" content-type="dwc:institutional_code" xlink:type="simple">NHMUK</named-content>), labels: 1) Syntype [a circular label]; 2) 677; 3) [a small blank square label in deep-red color]; 4) <italic><tp:taxon-name><tp:taxon-name-part taxon-name-part-type="genus" reg="Cardiophorus">Cardioph.</tp:taxon-name-part> <tp:taxon-name-part taxon-name-part-type="species" reg="comptus">Comptus</tp:taxon-name-part></tp:taxon-name></italic> Cand. Hindoustan; 5) Janson Coll. Ex. Deyrolle. 1903.130; 6) Lectotype, <italic><tp:taxon-name><tp:taxon-name-part taxon-name-part-type="genus" reg="Cardiophorus">Cardiophorus</tp:taxon-name-part> <tp:taxon-name-part taxon-name-part-type="species" reg="comptus">comptus</tp:taxon-name-part></tp:taxon-name></italic> Candèze, 1888, Des. Ruan &amp; Douglas, 2020.</p><p><bold><italic>Paralectotypes</italic></bold> of <italic><tp:taxon-name><tp:taxon-name-part taxon-name-part-type="genus" reg="Cardiophorus">Cardiophorus</tp:taxon-name-part> <tp:taxon-name-part taxon-name-part-type="species" reg="comptus">comptus</tp:taxon-name-part></tp:taxon-name></italic> Candèze, 1860: 1♂ (<named-content xmlns:xlink="http://www.w3.org/1999/xlink" content-type="dwc:institutional_code" xlink:type="simple">NHMUK</named-content>), labels: 1) SYNTYPE [a circular label]; 2) S. India; 3) 733; 4) 11; 5) Janson coll., ex Dejean. 1903-130; 6) <italic><tp:taxon-name><tp:taxon-name-part taxon-name-part-type="genus" reg="Cardiophorus">C.</tp:taxon-name-part> <tp:taxon-name-part taxon-name-part-type="species" reg="comptus">comptus</tp:taxon-name-part></tp:taxon-name></italic> ♂; 7) Paralectotype, <italic><tp:taxon-name><tp:taxon-name-part taxon-name-part-type="genus" reg="Cardiophorus">Cardiophorus</tp:taxon-name-part> <tp:taxon-name-part taxon-name-part-type="species" reg="comptus">comptus</tp:taxon-name-part></tp:taxon-name></italic> Candèze, 1888, Des. Ruan &amp; Douglas, 2020. 1♀ (<named-content xmlns:xlink="http://www.w3.org/1999/xlink" content-type="dwc:institutional_code" xlink:type="simple">NHMUK</named-content>), labels: 1) S. India, ex coll. …… [characters illegible]; 2) Janson coll., ex Dejean. 1903-130; 3) 727; 4) 10; 5) <italic><tp:taxon-name><tp:taxon-name-part taxon-name-part-type="genus" reg="Cardiophorus">C.</tp:taxon-name-part> <tp:taxon-name-part taxon-name-part-type="species" reg="comptus">Comptus</tp:taxon-name-part></tp:taxon-name></italic> …… [characters illegible], ♀ Cdzé.; 6) ♀ genitalia See slide Coll. No. 796; 7) Paralectotype, <italic><tp:taxon-name><tp:taxon-name-part taxon-name-part-type="genus" reg="Cardiophorus">Cardiophorus</tp:taxon-name-part> <tp:taxon-name-part taxon-name-part-type="species" reg="comptus">comptus</tp:taxon-name-part></tp:taxon-name></italic> Candèze, 1888, Des. Ruan &amp; Douglas, 2020. [We consider this female specimen as one of the paralectotypes because the locality on the label is consistent with the original description, and the specimen has a unique red prothorax, which is described as a variation by the author (<xref ref-type="bibr" rid="B2">Candèze 1860</xref>). This specimen is shown in Fig. <xref ref-type="fig" rid="F28">28D</xref>].</p></tp:treatment-sec><tp:treatment-sec sec-type="material" id="SECID0EGPFK"><title>Additional material.</title><p>The specimen that was used as a distributional record by <xref ref-type="bibr" rid="B26">Miwa (1927)</xref> [this specimen is actually from the south or southeast Asia instead of Taiwan as discussed above]: 1♀ (<named-content xmlns:xlink="http://www.w3.org/1999/xlink" content-type="dwc:institutional_code" xlink:type="simple">TARI </named-content>), labels: 1) Rônô; 2) <italic><tp:taxon-name><tp:taxon-name-part taxon-name-part-type="genus" reg="Phorocardius">Phorocardius</tp:taxon-name-part> <tp:taxon-name-part taxon-name-part-type="species" reg="comptus">comptus</tp:taxon-name-part></tp:taxon-name></italic> Cand. Det T. Shiraki; 3) Not Taiwan, Shiraki specimen, W. Suzuki, 1989.</p><p>The specimens that were misidentified as <italic><tp:taxon-name><tp:taxon-name-part taxon-name-part-type="genus" reg="Phorocardius">P.</tp:taxon-name-part> <tp:taxon-name-part taxon-name-part-type="species" reg="comptus">comptus</tp:taxon-name-part></tp:taxon-name></italic> and used as a distributional record by <xref ref-type="bibr" rid="B21">Jiang (1993)</xref> and <xref ref-type="bibr" rid="B22">Jiang and Wang (1999)</xref> [these specimens are identified as <italic><tp:taxon-name><tp:taxon-name-part taxon-name-part-type="genus" reg="Phorocardius">P.</tp:taxon-name-part> <tp:taxon-name-part taxon-name-part-type="species" reg="alterlineatus">alterlineatus</tp:taxon-name-part></tp:taxon-name></italic> sp. nov. Ruan &amp; Douglas in this study]: 1♂ (<named-content xmlns:xlink="http://www.w3.org/1999/xlink" content-type="dwc:institutional_code" xlink:type="simple">SZPT</named-content>), labels: 1) Hubei, Wu-dang Mts., Chao-tian-gong (朝天宫), 1982.VII.5; 2) <italic><tp:taxon-name><tp:taxon-name-part taxon-name-part-type="genus" reg="Phorocardius">Phorocardius</tp:taxon-name-part> <tp:taxon-name-part taxon-name-part-type="species" reg="comptus">comptus</tp:taxon-name-part></tp:taxon-name></italic> (Candèze), det. Shihong Jiang 19; 3) 7.30*2.60 cm. • 1♂ (<named-content xmlns:xlink="http://www.w3.org/1999/xlink" content-type="dwc:institutional_code" xlink:type="simple">SZPT</named-content>), labels: 1) Hubei, Wu-dang Mts., Zi-xiao (紫霄), 1982.VII.10; 2) <italic><tp:taxon-name><tp:taxon-name-part taxon-name-part-type="genus" reg="Phorocardius">Phorocardius</tp:taxon-name-part> <tp:taxon-name-part taxon-name-part-type="species" reg="comptus">comptus</tp:taxon-name-part></tp:taxon-name></italic> (Candèze), det. Shihong Jiang 1993. • 1♀ (<named-content xmlns:xlink="http://www.w3.org/1999/xlink" content-type="dwc:institutional_code" xlink:type="simple">SZPT</named-content>), labels: 1) Hubei, Wu-dang Mts., Jin-ding (金顶), 1982.VII.9; 2) <italic><tp:taxon-name><tp:taxon-name-part taxon-name-part-type="genus" reg="Phorocardius">Phorocardius</tp:taxon-name-part> <tp:taxon-name-part taxon-name-part-type="species" reg="comptus">comptus</tp:taxon-name-part></tp:taxon-name></italic> (Candèze), det. Shihong Jiang 1993. • 1♀ (<named-content xmlns:xlink="http://www.w3.org/1999/xlink" content-type="dwc:institutional_code" xlink:type="simple">SZPT</named-content>), labels: 1) Hubei, Wu-dang Mts., Lao-yan (老燕), 1983.VII.2; 2) <italic><tp:taxon-name><tp:taxon-name-part taxon-name-part-type="genus" reg="Phorocardius">Phorocardius</tp:taxon-name-part> <tp:taxon-name-part taxon-name-part-type="species" reg="comptus">comptus</tp:taxon-name-part></tp:taxon-name></italic> (Candèze), det. Shihong Jiang 1993. • 1♀ (<named-content xmlns:xlink="http://www.w3.org/1999/xlink" content-type="dwc:institutional_code" xlink:type="simple">SZPT</named-content>), labels: 1) Hubei, Wu-dang Mts., Nan-yan (南岩), 1983.VII.2; 2) <italic><tp:taxon-name><tp:taxon-name-part taxon-name-part-type="genus" reg="Phorocardius">Phorocardius</tp:taxon-name-part> <tp:taxon-name-part taxon-name-part-type="species" reg="comptus">comptus</tp:taxon-name-part></tp:taxon-name></italic> (Candèze), det. Shihong Jiang 1991.</p></tp:treatment-sec><ref-list><ref id="B26"><mixed-citation xmlns:xlink="http://www.w3.org/1999/xlink" xlink:type="simple"><person-group><name name-style="western"><surname>Miwa</surname><given-names>Y</given-names></name></person-group> (<year>1927</year>) <article-title>New and some rare <tp:taxon-name><tp:taxon-name-part taxon-name-part-type="genus"/></tp:taxon-name> species of <tp:taxon-name><tp:taxon-name-part taxon-name-part-type="family">Elateridae</tp:taxon-name-part></tp:taxon-name> from the Japanese Empire.</article-title><source><tp:taxon-name><tp:taxon-name-part taxon-name-part-type="class">Insecta</tp:taxon-name-part></tp:taxon-name> Matsumurana</source><volume>2</volume>(<issue>1</issue>): <fpage>105</fpage>–<lpage>114</lpage>.</mixed-citation></ref><ref id="B28"><mixed-citation xmlns:xlink="http://www.w3.org/1999/xlink" xlink:type="simple"><person-group><name name-style="western"><surname>Miwa</surname><given-names>Y</given-names></name></person-group> (<year>1934</year>) <source>The fauna of <tp:taxon-name><tp:taxon-name-part taxon-name-part-type="family">Elateridae</tp:taxon-name-part></tp:taxon-name> in the Japanese Empire. Department of Agriculture Government Research Institute.</source><publisher-name>Report N 65</publisher-name>, <publisher-loc>Formosa 65</publisher-loc>, <size units="page">289 pp</size>.</mixed-citation></ref><ref id="B31"><mixed-citation xmlns:xlink="http://www.w3.org/1999/xlink" xlink:type="simple"><person-group><name name-style="western"><surname>Ôhira</surname><given-names>H</given-names></name></person-group> (<year>1973</year>) <article-title><tp:taxon-name><tp:taxon-name-part taxon-name-part-type="order">Coleoptera</tp:taxon-name-part></tp:taxon-name>: <tp:taxon-name><tp:taxon-name-part taxon-name-part-type="family">Elateridae</tp:taxon-name-part></tp:taxon-name> from Ceylon.</article-title><source>Entomologica Scandinavica</source><volume>4</volume>: <fpage>27</fpage>–<lpage>38</lpage>.</mixed-citation></ref><ref id="B32"><mixed-citation xmlns:xlink="http://www.w3.org/1999/xlink" xlink:type="simple"><person-group><name name-style="western"><surname>Ôhira</surname><given-names>H</given-names></name></person-group> (<year>1978</year>) <article-title>Some elaterid-beetles from Nepal collected by the Hokkaido university scientific expeditions to Nepal Himalaya.</article-title><source>New Entomologist</source><volume>27</volume>(<issue>4</issue>): <fpage>89</fpage>–<lpage>96</lpage>.</mixed-citation></ref><ref id="B7"><mixed-citation xmlns:xlink="http://www.w3.org/1999/xlink" xlink:type="simple"><person-group><name name-style="western"><surname>Cate</surname><given-names>PC</given-names></name><name name-style="western"><surname>Sánchez-Ruiz</surname><given-names>A</given-names></name><name name-style="western"><surname>Löbl</surname><given-names>I</given-names></name><name name-style="western"><surname>Smetana</surname><given-names>A</given-names></name></person-group> (<year>2007</year>) <article-title><tp:taxon-name><tp:taxon-name-part taxon-name-part-type="family">Elateridae</tp:taxon-name-part></tp:taxon-name>.</article-title> In: <person-group><name name-style="western"><surname>Löbl</surname><given-names>I</given-names></name><name name-style="western"><surname>Smetana</surname><given-names>A</given-names></name></person-group> (<role>Eds</role>) <issue-title>Catalogue of Palaearctic Coleoptera, Vol.</issue-title><source>4. Apollo Books, Stenstrup</source>, <fpage>89</fpage>–<lpage>209</lpage>.</mixed-citation></ref><ref id="B2"><mixed-citation xmlns:xlink="http://www.w3.org/1999/xlink" xlink:type="simple"><person-group><name name-style="western"><surname>Candèze</surname><given-names>ECA</given-names></name></person-group> (<year>1860</year>) <article-title>Monographie des Élatérides 3.</article-title><source>Mémoires de la Société royale des Science de Liége</source><volume>15</volume>: <fpage>1</fpage>–<lpage>512</lpage>.</mixed-citation></ref><ref id="B5"><mixed-citation xmlns:xlink="http://www.w3.org/1999/xlink" xlink:type="simple"><person-group><name name-style="western"><surname>Candèze</surname><given-names>ECA</given-names></name></person-group> (<year>1891</year>) <source>Catalogue Méthodique des Élatérides connus en 1890.</source><publisher-name>H Vaillant-Carmanne</publisher-name>, <publisher-loc>Liège</publisher-loc>, <size units="page">245 pp</size>. <ext-link xlink:type="simple" ext-link-type="doi" xlink:href="10.5962/bhl.title.47119">https://doi.org/10.5962/bhl.title.47119</ext-link></mixed-citation></ref><ref id="B27"><mixed-citation xmlns:xlink="http://www.w3.org/1999/xlink" xlink:type="simple"><person-group><name name-style="western"><surname>Miwa</surname><given-names>Y</given-names></name></person-group> (<year>1931</year>) <article-title><tp:taxon-name><tp:taxon-name-part taxon-name-part-type="family">Elateridae</tp:taxon-name-part></tp:taxon-name> of Formosa (V).</article-title><source>Transaction of natural History Society of Formosa</source><volume>22</volume>(<issue>113</issue>): <fpage>72</fpage>–<lpage>98</lpage>.</mixed-citation></ref><ref id="B35"><mixed-citation xmlns:xlink="http://www.w3.org/1999/xlink" xlink:type="simple"><person-group><name name-style="western"><surname>Suzuki</surname><given-names>W</given-names></name></person-group> (<year>1999</year>) <article-title>Catalogue of the family <tp:taxon-name><tp:taxon-name-part taxon-name-part-type="family">Elateridae</tp:taxon-name-part></tp:taxon-name> (<tp:taxon-name><tp:taxon-name-part taxon-name-part-type="order">Coleoptera</tp:taxon-name-part></tp:taxon-name>) of Taiwan.</article-title><source>Miscellaneous Reports of the Hiwa Museum for Natural History</source><volume>38</volume>: <fpage>1</fpage>–<lpage>348</lpage>.</mixed-citation></ref><ref id="B24"><mixed-citation xmlns:xlink="http://www.w3.org/1999/xlink" xlink:type="simple"><person-group><name name-style="western"><surname>Kurosawa</surname><given-names>Y</given-names></name></person-group> (<year>1980</year>) <article-title>Chelidonium Memorandums (1).</article-title><source>Coleopterists’ News</source><volume>50</volume>: <fpage>7</fpage>–<lpage>13</lpage>.</mixed-citation></ref><ref id="B8"><mixed-citation xmlns:xlink="http://www.w3.org/1999/xlink" xlink:type="simple"><person-group><name name-style="western"><surname>Chu</surname><given-names>Y</given-names></name><name name-style="western"><surname>Xiao</surname><given-names>M</given-names></name></person-group> (<year>1981</year>) <article-title>Shiraki collection.</article-title><source>Formosan Entomologist</source><volume>1</volume>: <fpage>26</fpage>–<lpage>32</lpage>. [In Chinese: 朱耀沂, 肖美玲 (1981) 所谓 “素木标本” (Shiraki Collection) (甲虫部分) 之概略, 台湾昆虫 1: 26–32]</mixed-citation></ref><ref id="B9"><mixed-citation xmlns:xlink="http://www.w3.org/1999/xlink" xlink:type="simple"><person-group><name name-style="western"><surname>Chu</surname><given-names>Y</given-names></name></person-group> (<year>2011</year>) Additional notes on the “Shiraki collection”, Taiwan Natural Science, 30(2): 40–47. [In Chinese: 朱耀沂 (2011) 再谈 “素木标本”. 台湾博物季刊 30(2): 40–47] <ext-link xlink:type="simple" ext-link-type="doi" xlink:href="10.1108/01604951111105014">https://doi.org/10.1108/01604951111105014</ext-link></mixed-citation></ref><ref id="B10"><mixed-citation xmlns:xlink="http://www.w3.org/1999/xlink" xlink:type="simple"><person-group><name name-style="western"><surname>Chu</surname><given-names>Y</given-names></name></person-group> (<year>2013</year>) <source>History of Entomology of Taiwan (1684–1945).</source><publisher-name>National Taiwan University Press</publisher-name>, <publisher-loc>Taipei</publisher-loc>, <size units="page">614 pp</size>. [In Chinese: 朱耀沂 (2013) 台湾昆虫学史话 (1684–1945). 国立台湾大学出版中心, 台北, 614 pp.]</mixed-citation></ref><ref id="B21"><mixed-citation xmlns:xlink="http://www.w3.org/1999/xlink" xlink:type="simple"><person-group><name name-style="western"><surname>Jiang</surname><given-names>S</given-names></name></person-group> (<year>1993</year>) <source>A catalogue of the insect specimens preserved in the Insect Collection of Huazhong Agricultural University.</source><publisher-name>Beijing Agricultural Press</publisher-name>, <publisher-loc>Beijing</publisher-loc>, <size units="page">135 pp</size>.</mixed-citation></ref><ref id="B22"><mixed-citation xmlns:xlink="http://www.w3.org/1999/xlink" xlink:type="simple"><person-group><name name-style="western"><surname>Jiang</surname><given-names>S</given-names></name><name name-style="western"><surname>Wang</surname><given-names>S</given-names></name></person-group> (<year>1999</year>) <source>Economic click beetle fauna of China (<tp:taxon-name><tp:taxon-name-part taxon-name-part-type="order">Coleoptera</tp:taxon-name-part></tp:taxon-name>: <tp:taxon-name><tp:taxon-name-part taxon-name-part-type="family">Elateridae</tp:taxon-name-part></tp:taxon-name>).</source><publisher-name>China Agriculture Press</publisher-name>, <publisher-loc>Beijing</publisher-loc>, <size units="page">195 pp</size>.</mixed-citation></ref><ref id="B1"><mixed-citation xmlns:xlink="http://www.w3.org/1999/xlink" xlink:type="simple"><person-group><name name-style="western"><surname>Bousquet</surname><given-names>Y</given-names></name></person-group> (<year>2016</year>) <article-title>Litteratura Coleopterologica (1758–1900): a guide to selected books related to the taxonomy of <tp:taxon-name><tp:taxon-name-part taxon-name-part-type="order">Coleoptera</tp:taxon-name-part></tp:taxon-name> with publication dates and notes.</article-title><source>ZooKeys</source><volume>583</volume>: <fpage>1</fpage>–<lpage>776</lpage>. <ext-link xlink:type="simple" ext-link-type="doi" xlink:href="10.3897/zookeys.583.7084">https://doi.org/10.3897/zookeys.583.7084</ext-link></mixed-citation></ref></ref-list></tp:taxon-treatment>
